# Supplementary material for: 2-(4-Isobutyl­phen­yl)-1-(morpholin-4-yl)propan-1-one
Source: Acta Crystallogr Sect E Struct Rep Online. 2012 Aug 4;68(Pt 9):o2637. doi: 10.1107/S1600536812033442 (PMC3435664; doi:10.1107/S1600536812033442)
Supplement: Supplementary file 1 [file e-68-o2637-sup1.cif]

##############################################################################
#                                                                            #
# This CIF contains the data in a paper accepted for publication in          #
# Acta Crystallographica Section E. It conforms to the requirements of       #
# Notes for Authors for Acta Crystallographica Section E, and has been       #
# peer reviewed under the auspices of the IUCr Commission on Journals.       #
#                                                                            #
# Full details of the Crystallographic Information File format               #
# are given in the paper "The Crystallographic Information File (CIF):       #
# a New Standard Archive File for Crystallography" by S. R. Hall, F. H.      #
# Allen and I. D. Brown [Acta Cryst. (1991), A47, 655-685].                  #
#                                                                            #
# The current version of the core CIF dictionary is obtainable from          #
# ftp://ftp.iucr.org/pub/cif_core.dic.                                       #
#                                                                            #
# Software is freely available for graphical display of the structure(s)     #
# in this CIF. For information consult the CIF software page                 #
# http://www.iucr.org/resources/cif/software.                                #
#                                                                            #
# This file may be used for bona fide research purposes within the           #
# scientific community so long as proper attribution is given to the journal # 
# article from which it was obtained.                                        #
#                                                                            #
##############################################################################
data_global
_audit_creation_method     ?
_journal_date_recd_electronic     2012-07-23
_journal_date_accepted     2012-07-24
_journal_name_full     'Acta Crystallographica, Section E'
_journal_year     2012
_journal_volume     68
_journal_issue      9
_journal_page_first     o2637
_journal_page_last     o2637
_journal_paper_category     QO
_journal_paper_doi     10.1107/S1600536812033442
_journal_coeditor_code     WN2484
_publ_contact_author
;
Muhammad Nawaz Tahir
University of Sargodha
Department of Physics
Sargodha
Pakistan
;
_publ_contact_author_email     'dmntahir_uos@yahoo.com'
_publ_contact_author_fax     '0092 48 32 22 121'
_publ_contact_author_phone     '0092 48 92 30 914'
_publ_section_title
;
2-(4-Isobutylphenyl)-1-(morpholin-4-yl)propan-1-one
;
loop_
    _publ_author_name
    _publ_author_address
    'Nasirullah'
;
Institute of Chemical Sciences
University of Peshawar
Peshawar
Pakistan
;
    'Nazar Ul Islam'
;
Institute of Chemical Sciences
University of Peshawar
Peshawar
Pakistan
;
    'Tahir, M. Nawaz'
;
University of Sargodha
Department of Physics
Sargodha
Pakistan
;
    'Ikhtiar Khan'
;
Institute of Chemical Sciences
University of Peshawar
Peshawar
Pakistan
;
    'Muhammad Zulfiqar'
;
University of Sargodha
Department of Physics
Sargodha
Pakistan
;
data_I
_audit_creation_method     SHELXL-97
_chemical_name_systematic
;
2-(4-Isobutylphenyl)-1-(morpholin-4-yl)propan-1-one
;
_chemical_name_common     ?
_chemical_formula_moiety     'C17 H25 N O2'
_chemical_formula_sum     'C17 H25 N O2'
_chemical_formula_iupac     'C17 H25 N O2'
_chemical_formula_weight     275.38
_symmetry_cell_setting     monoclinic
_symmetry_space_group_name_H-M     'P 21/c'
_symmetry_space_group_name_Hall     '-P 2ybc'
loop_
    _symmetry_equiv_pos_site_id
    _symmetry_equiv_pos_as_xyz
    1 x,y,z
    2 -x,1/2+y,1/2-z
    3 -x,-y,-z
    4 x,1/2-y,1/2+z
_cell_length_a     14.1389(19)
_cell_length_b     10.3358(15)
_cell_length_c     11.3552(15)
_cell_angle_alpha     90
_cell_angle_beta     103.426(8)
_cell_angle_gamma     90
_cell_volume     1614.1(4)
_cell_formula_units_Z     4
_cell_measurement_reflns_used     1246
_cell_measurement_theta_min     1.48
_cell_measurement_theta_max     25.00
_cell_measurement_temperature     296(2)
_exptl_crystal_description     needle
_exptl_crystal_colour     white
_exptl_crystal_size_max     0.32
_exptl_crystal_size_mid     0.14
_exptl_crystal_size_min     0.12
_exptl_crystal_density_diffrn     1.133
_exptl_crystal_density_meas     ?
_exptl_crystal_density_method     'not measured'
_exptl_crystal_F_000     600
_exptl_absorpt_coefficient_mu     0.073
_exptl_absorpt_correction_type     multi-scan
_exptl_absorpt_process_details     '(SADABS; Bruker, 2005)'
_exptl_absorpt_correction_T_min     0.977
_exptl_absorpt_correction_T_max     0.990
_exptl_special_details
;
;
_diffrn_ambient_temperature     296(2)
_diffrn_radiation_type     MoK\a
_diffrn_radiation_wavelength     0.71073
_diffrn_radiation_source     'fine-focus sealed tube'
_diffrn_radiation_monochromator     graphite
_diffrn_measurement_device_type     'Bruker Kappa APEXII CCD'
_diffrn_measurement_method     \w
_diffrn_detector_area_resol_mean     8.20
_diffrn_reflns_number     11200
_diffrn_reflns_av_R_equivalents     0.0996
_diffrn_reflns_av_sigmaI/netI     0.1182
_diffrn_reflns_theta_min     1.48
_diffrn_reflns_theta_max     25.00
_diffrn_reflns_theta_full     25.00
_diffrn_measured_fraction_theta_max     0.999
_diffrn_measured_fraction_theta_full     0.999
_diffrn_reflns_limit_h_min     -16
_diffrn_reflns_limit_h_max     16
_diffrn_reflns_limit_k_min     -12
_diffrn_reflns_limit_k_max     12
_diffrn_reflns_limit_l_min     -13
_diffrn_reflns_limit_l_max     13
_diffrn_standards_number     0
_diffrn_standards_interval_count     ?
_diffrn_standards_interval_time     ?
_diffrn_standards_decay_%     ?
_refine_special_details
;
Refinement of <i>F</i>^2^ against ALL reflections. The weighted <i>R</i>-factor
<i>wR</i> and goodness of fit <i>S</i> are based on <i>F</i>^2^, conventional
<i>R</i>-factors <i>R</i> are based on <i>F</i>, with <i>F</i> set to zero for
negative <i>F</i>^2^. The threshold expression of <i>F</i>^2^ >
\s(<i>F</i>^2^) is used only for calculating <i>R</i>-factors(gt) <i>etc</i>.
and is not relevant to the choice of reflections for refinement.
<i>R</i>-factors based on <i>F</i>^2^ are statistically about twice as large
as those based on <i>F</i>, and <i>R</i>- factors based on ALL data will be
even larger.
;
_reflns_number_total     2835
_reflns_number_gt     1246
_reflns_threshold_expression     I>2\s(I)
_refine_ls_structure_factor_coef     Fsqd
_refine_ls_matrix_type     full
_refine_ls_R_factor_all     0.1699
_refine_ls_R_factor_gt     0.0624
_refine_ls_wR_factor_gt     0.1183
_refine_ls_wR_factor_ref     0.1588
_refine_ls_goodness_of_fit_ref     0.975
_refine_ls_restrained_S_all     0.975
_refine_ls_number_reflns     2835
_refine_ls_number_parameters     185
_refine_ls_number_restraints     1
_refine_ls_hydrogen_treatment     constr
_refine_ls_weighting_scheme     calc
_refine_ls_weighting_details
                 'calc w=1/[\s^2^(Fo^2^)+(0.0542P)^2^] where P=(Fo^2^+2Fc^2^)/3'
_atom_sites_solution_hydrogens     geom
_atom_sites_solution_primary     direct
_atom_sites_solution_secondary     difmap
_refine_ls_shift/su_max     0.000
_refine_ls_shift/su_mean     0.000
_refine_diff_density_max     0.174
_refine_diff_density_min     -0.163
_refine_ls_extinction_method     'SHELXL97 (Sheldrick, 2008)'
_refine_ls_extinction_coef     0.0053(13)
_refine_ls_extinction_expression
                                  'Fc^*^=kFc[1+0.001xFc^2^\l^3^/sin(2\q)]^-1/4^'
loop_
    _atom_type_symbol
    _atom_type_description
    _atom_type_scat_dispersion_real
    _atom_type_scat_dispersion_imag
    _atom_type_scat_source
    'C' 'C' 0.0033 0.0016
                         'International Tables Vol C Tables 4.2.6.8 and 6.1.1.4'
    'H' 'H' 0.0000 0.0000
                         'International Tables Vol C Tables 4.2.6.8 and 6.1.1.4'
    'N' 'N' 0.0061 0.0033
                         'International Tables Vol C Tables 4.2.6.8 and 6.1.1.4'
    'O' 'O' 0.0106 0.0060
                         'International Tables Vol C Tables 4.2.6.8 and 6.1.1.4'
_computing_data_collection     'APEX2 (Bruker, 2009)'
_computing_cell_refinement     'SAINT (Bruker, 2009)'
_computing_data_reduction     'SAINT (Bruker, 2009)'
_computing_structure_solution     'SHELXS97 (Sheldrick, 2008)'
_computing_structure_refinement     'SHELXL97 (Sheldrick, 2008)'
_computing_molecular_graphics
                  'ORTEP-3 for Windows (Farrugia, 1997) and PLATON (Spek, 2009)'
_computing_publication_material
;
WinGX (Farrugia, 1999) and PLATON (Spek, 2009)
;
loop_
    _atom_site_type_symbol
    _atom_site_label
    _atom_site_fract_x
    _atom_site_fract_y
    _atom_site_fract_z
    _atom_site_U_iso_or_equiv
    _atom_site_thermal_displace_type
    _atom_site_calc_flag
    _atom_site_refinement_flags
    _atom_site_occupancy
    _atom_site_disorder_assembly
    _atom_site_disorder_group
    O O1 0.35601(17) 0.2845(2) 0.5282(2) 0.0581(10) Uani . . 1.000 . -16
    O O2 0.61970(19) 0.4915(2) 0.7983(2) 0.0731(12) Uani . . 1.000 . -16
    N N1 0.4656(2) 0.3220(2) 0.7033(2) 0.0433(10) Uani . . 1.000 . -16
    C C1 0.0388(3) 0.9627(4) 0.8327(4) 0.097(2) Uani . . 1.000 . -16
    C C2 0.0646(3) 0.8359(3) 0.7788(3) 0.0655(17) Uani . . 1.000 . -16
    C C3 0.0182(3) 0.8282(4) 0.6453(4) 0.098(2) Uani . . 1.000 . -16
    C C4 0.1743(3) 0.8188(3) 0.8061(3) 0.0567(17) Uani . . 1.000 . -16
    C C5 0.2088(2) 0.6854(3) 0.7822(3) 0.0437(12) Uani . . 1.000 . -16
    C C6 0.2300(3) 0.6539(3) 0.6736(3) 0.0567(16) Uani . . 1.000 . -16
    C C7 0.2579(3) 0.5313(3) 0.6491(3) 0.0540(14) Uani . . 1.000 . -16
    C C8 0.2674(2) 0.4342(3) 0.7350(3) 0.0374(12) Uani . . 1.000 . -16
    C C9 0.2484(2) 0.4655(3) 0.8451(3) 0.0464(12) Uani . . 1.000 . -16
    C C10 0.2196(3) 0.5887(3) 0.8674(3) 0.0497(14) Uani . . 1.000 . -16
    C C11 0.2928(2) 0.2963(3) 0.7066(3) 0.0406(12) Uani . . 1.000 . -16
    C C12 0.2036(3) 0.2257(4) 0.6335(3) 0.0656(17) Uani . . 1.000 . -16
    C C13 0.3738(3) 0.2981(3) 0.6387(3) 0.0429(14) Uani . . 1.000 . -16
    C C14 0.5436(3) 0.3446(3) 0.6411(3) 0.0536(14) Uani . . 1.000 . -16
    C C15 0.5844(3) 0.4767(3) 0.6721(3) 0.0636(17) Uani . . 1.000 . -16
    C C16 0.5431(3) 0.4735(4) 0.8584(3) 0.0660(16) Uani . . 1.000 . -16
    C C17 0.4977(3) 0.3419(3) 0.8333(3) 0.0467(12) Uani . . 1.000 . -16
    H H1A -0.03054 0.97255 0.81480 0.1454 Uiso . . 1.000 . -16
    H H1B 0.06708 1.03365 0.79843 0.1454 Uiso . . 1.000 . -16
    H H1C 0.06382 0.96156 0.91889 0.1454 Uiso . . 1.000 . -16
    H H2 0.03796 0.76513 0.81872 0.0784 Uiso . . 1.000 . -16
    H H3A 0.03562 0.74781 0.61355 0.1464 Uiso . . 1.000 . -16
    H H3B 0.04078 0.89886 0.60416 0.1464 Uiso . . 1.000 . -16
    H H3C -0.05117 0.83309 0.63303 0.1464 Uiso . . 1.000 . -16
    H H4A 0.20066 0.88050 0.75783 0.0682 Uiso . . 1.000 . -16
    H H4B 0.20075 0.83986 0.89056 0.0682 Uiso . . 1.000 . -16
    H H6 0.22532 0.71765 0.61471 0.0681 Uiso . . 1.000 . -16
    H H7 0.27059 0.51341 0.57397 0.0647 Uiso . . 1.000 . -16
    H H9 0.25507 0.40278 0.90515 0.0556 Uiso . . 1.000 . -16
    H H10 0.20703 0.60694 0.94248 0.0595 Uiso . . 1.000 . -16
    H H11 0.31628 0.25010 0.78316 0.0487 Uiso . . 1.000 . -16
    H H12A 0.22052 0.13788 0.61992 0.0984 Uiso . . 1.000 . -16
    H H12B 0.18077 0.26834 0.55704 0.0984 Uiso . . 1.000 . -16
    H H12C 0.15319 0.22633 0.67745 0.0984 Uiso . . 1.000 . -16
    H H14A 0.51844 0.33736 0.55428 0.0646 Uiso . . 1.000 . -16
    H H14B 0.59422 0.28019 0.66586 0.0646 Uiso . . 1.000 . -16
    H H15A 0.63699 0.49156 0.63191 0.0764 Uiso . . 1.000 . -16
    H H15B 0.53433 0.54068 0.64276 0.0764 Uiso . . 1.000 . -16
    H H16A 0.49383 0.53924 0.83179 0.0792 Uiso . . 1.000 . -16
    H H16B 0.56830 0.48364 0.94496 0.0792 Uiso . . 1.000 . -16
    H H17A 0.54465 0.27592 0.86816 0.0561 Uiso . . 1.000 . -16
    H H17B 0.44261 0.33479 0.87038 0.0561 Uiso . . 1.000 . -16
loop_
    _atom_site_aniso_label
    _atom_site_aniso_U_11
    _atom_site_aniso_U_22
    _atom_site_aniso_U_33
    _atom_site_aniso_U_12
    _atom_site_aniso_U_13
    _atom_site_aniso_U_23
    O1 0.0606(18) 0.0754(18) 0.0365(15) -0.0023(14) 0.0078(12) -0.0122(12)
    O2 0.069(2) 0.079(2) 0.076(2) -0.0311(16) 0.0263(16) -0.0203(15)
    N1 0.0424(19) 0.0540(19) 0.0348(16) -0.0021(15) 0.0119(15) -0.0046(13)
    C1 0.082(4) 0.076(3) 0.130(4) 0.031(3) 0.018(3) -0.027(3)
    C2 0.053(3) 0.057(3) 0.084(3) 0.011(2) 0.011(2) -0.005(2)
    C3 0.077(4) 0.111(4) 0.090(3) 0.027(3) -0.011(3) -0.020(3)
    C4 0.056(3) 0.054(3) 0.059(3) 0.001(2) 0.011(2) -0.0066(18)
    C5 0.041(2) 0.046(2) 0.046(2) 0.0025(18) 0.0137(18) -0.0063(19)
    C6 0.072(3) 0.044(2) 0.058(3) 0.015(2) 0.023(2) 0.0139(18)
    C7 0.074(3) 0.054(2) 0.038(2) 0.011(2) 0.0209(19) 0.0030(19)
    C8 0.036(2) 0.042(2) 0.035(2) 0.0020(16) 0.0101(15) -0.0018(16)
    C9 0.052(2) 0.048(2) 0.040(2) 0.0067(19) 0.0123(18) 0.0058(17)
    C10 0.059(3) 0.055(2) 0.037(2) 0.003(2) 0.0149(18) -0.0054(19)
    C11 0.039(2) 0.041(2) 0.042(2) 0.0008(17) 0.0099(17) -0.0021(16)
    C12 0.049(3) 0.068(3) 0.078(3) -0.010(2) 0.011(2) -0.018(2)
    C13 0.049(3) 0.040(2) 0.040(2) 0.0022(18) 0.0108(19) -0.0050(16)
    C14 0.047(2) 0.068(3) 0.051(2) -0.003(2) 0.022(2) -0.0057(19)
    C15 0.067(3) 0.065(3) 0.066(3) -0.007(2) 0.030(2) 0.006(2)
    C16 0.071(3) 0.074(3) 0.057(2) -0.020(2) 0.023(2) -0.019(2)
    C17 0.048(2) 0.054(2) 0.038(2) -0.0046(18) 0.0096(17) 0.0034(16)
_geom_special_details
;
Bond distances, angles <i>etc</i>. have been calculated using the rounded
fractional coordinates. All su's are estimated from the variances of the
(full) variance-covariance matrix. The cell e.s.d.'s are taken into account in
the estimation of distances, angles and torsion angles
;
loop_
    _geom_bond_atom_site_label_1
    _geom_bond_atom_site_label_2
    _geom_bond_site_symmetry_1
    _geom_bond_site_symmetry_2
    _geom_bond_distance
    _geom_bond_publ_flag
    O1 C13 . . 1.229(4) no
    O2 C15 . . 1.412(4) no
    O2 C16 . . 1.420(5) no
    N1 C13 . . 1.357(5) no
    N1 C14 . . 1.460(5) no
    N1 C17 . . 1.455(4) no
    C1 C2 . . 1.526(5) no
    C2 C3 . . 1.508(6) no
    C2 C4 . . 1.520(6) no
    C4 C5 . . 1.508(5) no
    C5 C6 . . 1.374(5) no
    C5 C10 . . 1.375(5) no
    C6 C7 . . 1.375(5) no
    C7 C8 . . 1.384(5) no
    C8 C9 . . 1.377(5) no
    C8 C11 . . 1.523(4) no
    C9 C10 . . 1.378(5) no
    C11 C12 . . 1.525(5) no
    C11 C13 . . 1.522(5) no
    C14 C15 . . 1.492(5) no
    C16 C17 . . 1.503(5) no
    C1 H1A . . 0.9600 no
    C1 H1B . . 0.9600 no
    C1 H1C . . 0.9600 no
    C2 H2 . . 0.9800 no
    C3 H3A . . 0.9600 no
    C3 H3B . . 0.9600 no
    C3 H3C . . 0.9600 no
    C4 H4A . . 0.9700 no
    C4 H4B . . 0.9700 no
    C6 H6 . . 0.9300 no
    C7 H7 . . 0.9300 no
    C9 H9 . . 0.9300 no
    C10 H10 . . 0.9300 no
    C11 H11 . . 0.9800 no
    C12 H12A . . 0.9600 no
    C12 H12B . . 0.9600 no
    C12 H12C . . 0.9600 no
    C14 H14A . . 0.9700 no
    C14 H14B . . 0.9700 no
    C15 H15A . . 0.9700 no
    C15 H15B . . 0.9700 no
    C16 H16A . . 0.9700 no
    C16 H16B . . 0.9700 no
    C17 H17A . . 0.9700 no
    C17 H17B . . 0.9700 no
loop_
    _geom_angle_atom_site_label_1
    _geom_angle_atom_site_label_2
    _geom_angle_atom_site_label_3
    _geom_angle_site_symmetry_1
    _geom_angle_site_symmetry_2
    _geom_angle_site_symmetry_3
    _geom_angle
    _geom_angle_publ_flag
    C15 O2 C16 . . . 110.1(3) no
    C13 N1 C14 . . . 120.2(3) no
    C13 N1 C17 . . . 127.5(3) no
    C14 N1 C17 . . . 112.1(3) no
    C1 C2 C3 . . . 111.1(3) no
    C1 C2 C4 . . . 110.2(3) no
    C3 C2 C4 . . . 112.6(3) no
    C2 C4 C5 . . . 115.3(3) no
    C4 C5 C6 . . . 121.7(3) no
    C4 C5 C10 . . . 121.7(3) no
    C6 C5 C10 . . . 116.6(3) no
    C5 C6 C7 . . . 122.2(3) no
    C6 C7 C8 . . . 120.7(3) no
    C7 C8 C9 . . . 117.5(3) no
    C7 C8 C11 . . . 121.2(3) no
    C9 C8 C11 . . . 121.2(3) no
    C8 C9 C10 . . . 120.8(3) no
    C5 C10 C9 . . . 122.1(3) no
    C8 C11 C12 . . . 110.9(3) no
    C8 C11 C13 . . . 109.8(3) no
    C12 C11 C13 . . . 110.8(3) no
    O1 C13 N1 . . . 121.1(4) no
    O1 C13 C11 . . . 121.1(3) no
    N1 C13 C11 . . . 117.8(3) no
    N1 C14 C15 . . . 109.1(3) no
    O2 C15 C14 . . . 111.4(3) no
    O2 C16 C17 . . . 111.6(3) no
    N1 C17 C16 . . . 109.8(3) no
    C2 C1 H1A . . . 110.00 no
    C2 C1 H1B . . . 109.00 no
    C2 C1 H1C . . . 109.00 no
    H1A C1 H1B . . . 110.00 no
    H1A C1 H1C . . . 109.00 no
    H1B C1 H1C . . . 109.00 no
    C1 C2 H2 . . . 108.00 no
    C3 C2 H2 . . . 108.00 no
    C4 C2 H2 . . . 108.00 no
    C2 C3 H3A . . . 109.00 no
    C2 C3 H3B . . . 109.00 no
    C2 C3 H3C . . . 110.00 no
    H3A C3 H3B . . . 109.00 no
    H3A C3 H3C . . . 109.00 no
    H3B C3 H3C . . . 109.00 no
    C2 C4 H4A . . . 108.00 no
    C2 C4 H4B . . . 108.00 no
    C5 C4 H4A . . . 108.00 no
    C5 C4 H4B . . . 108.00 no
    H4A C4 H4B . . . 108.00 no
    C5 C6 H6 . . . 119.00 no
    C7 C6 H6 . . . 119.00 no
    C6 C7 H7 . . . 120.00 no
    C8 C7 H7 . . . 120.00 no
    C8 C9 H9 . . . 120.00 no
    C10 C9 H9 . . . 120.00 no
    C5 C10 H10 . . . 119.00 no
    C9 C10 H10 . . . 119.00 no
    C8 C11 H11 . . . 108.00 no
    C12 C11 H11 . . . 108.00 no
    C13 C11 H11 . . . 108.00 no
    C11 C12 H12A . . . 110.00 no
    C11 C12 H12B . . . 110.00 no
    C11 C12 H12C . . . 109.00 no
    H12A C12 H12B . . . 109.00 no
    H12A C12 H12C . . . 109.00 no
    H12B C12 H12C . . . 109.00 no
    N1 C14 H14A . . . 110.00 no
    N1 C14 H14B . . . 110.00 no
    C15 C14 H14A . . . 110.00 no
    C15 C14 H14B . . . 110.00 no
    H14A C14 H14B . . . 108.00 no
    O2 C15 H15A . . . 109.00 no
    O2 C15 H15B . . . 109.00 no
    C14 C15 H15A . . . 109.00 no
    C14 C15 H15B . . . 109.00 no
    H15A C15 H15B . . . 108.00 no
    O2 C16 H16A . . . 109.00 no
    O2 C16 H16B . . . 109.00 no
    C17 C16 H16A . . . 109.00 no
    C17 C16 H16B . . . 109.00 no
    H16A C16 H16B . . . 108.00 no
    N1 C17 H17A . . . 110.00 no
    N1 C17 H17B . . . 110.00 no
    C16 C17 H17A . . . 110.00 no
    C16 C17 H17B . . . 110.00 no
    H17A C17 H17B . . . 108.00 no
loop_
    _geom_torsion_atom_site_label_1
    _geom_torsion_atom_site_label_2
    _geom_torsion_atom_site_label_3
    _geom_torsion_atom_site_label_4
    _geom_torsion_site_symmetry_1
    _geom_torsion_site_symmetry_2
    _geom_torsion_site_symmetry_3
    _geom_torsion_site_symmetry_4
    _geom_torsion
    _geom_torsion_publ_flag
    C16 O2 C15 C14 . . . . -60.7(4) no
    C15 O2 C16 C17 . . . . 58.9(4) no
    C14 N1 C13 O1 . . . . 6.0(4) no
    C14 N1 C13 C11 . . . . -170.6(3) no
    C17 N1 C13 O1 . . . . 179.1(3) no
    C17 N1 C13 C11 . . . . 2.5(4) no
    C13 N1 C14 C15 . . . . 119.2(3) no
    C17 N1 C14 C15 . . . . -54.9(3) no
    C13 N1 C17 C16 . . . . -120.0(4) no
    C14 N1 C17 C16 . . . . 53.6(4) no
    C1 C2 C4 C5 . . . . 167.1(3) no
    C3 C2 C4 C5 . . . . -68.2(4) no
    C2 C4 C5 C6 . . . . 93.4(4) no
    C2 C4 C5 C10 . . . . -85.9(4) no
    C4 C5 C6 C7 . . . . -177.4(4) no
    C10 C5 C6 C7 . . . . 1.9(6) no
    C4 C5 C10 C9 . . . . 178.1(3) no
    C6 C5 C10 C9 . . . . -1.2(5) no
    C5 C6 C7 C8 . . . . -1.1(6) no
    C6 C7 C8 C9 . . . . -0.3(5) no
    C6 C7 C8 C11 . . . . 176.6(3) no
    C7 C8 C9 C10 . . . . 1.0(5) no
    C11 C8 C9 C10 . . . . -176.0(3) no
    C7 C8 C11 C12 . . . . -78.8(4) no
    C7 C8 C11 C13 . . . . 43.9(4) no
    C9 C8 C11 C12 . . . . 98.0(4) no
    C9 C8 C11 C13 . . . . -139.3(3) no
    C8 C9 C10 C5 . . . . -0.2(6) no
    C8 C11 C13 O1 . . . . -100.5(3) no
    C8 C11 C13 N1 . . . . 76.1(3) no
    C12 C11 C13 O1 . . . . 22.4(4) no
    C12 C11 C13 N1 . . . . -161.0(3) no
    N1 C14 C15 O2 . . . . 58.2(4) no
    O2 C16 C17 N1 . . . . -55.1(4) no
_iucr_refine_instructions_details
;
TITL NU155T in P2(1)/c WHITE NEEDLE
CELL 0.71073 14.1389 10.3358 11.3552 90.000 103.426 90.000
ZERR 4.00 0.0019 0.0015 0.0015 0.000 0.008 0.000
LATT 1
SYMM -x, y+1/2, -z+1/2
SFAC C  H  N  O
UNIT 68  100  4  8
OMIT -3 50
L.S. 20
ACTA
BOND $H
HTAB
CONF
LIST 4
SIZE 0.32 0.14 0.12
FMAP 2
PLAN -2
TEMP 23.000
WGHT    0.054200
EXTI    0.005324
FVAR       0.17493
O1    4    0.356006    0.284501    0.528216    11.00000    0.06063    0.07542 =
         0.03649   -0.01217    0.00780   -0.00228
O2    4    0.619695    0.491526    0.798344    11.00000    0.06887    0.07943 =
         0.07561   -0.02033    0.02625   -0.03105
N1    3    0.465582    0.321950    0.703298    11.00000    0.04237    0.05395 =
         0.03484   -0.00464    0.01194   -0.00214
C1    1    0.038844    0.962661    0.832731    11.00000    0.08161    0.07619 =
         0.12963   -0.02740    0.01784    0.03046
AFIX 137
H1A   2   -0.030542    0.972552    0.814802    11.00000   -1.50000
H1B   2    0.067080    1.033645    0.798428    11.00000   -1.50000
H1C   2    0.063818    0.961564    0.918892    11.00000   -1.50000
AFIX   0
C2    1    0.064558    0.835852    0.778802    11.00000    0.05306    0.05671 =
         0.08387   -0.00504    0.01131    0.01083
AFIX  13
H2    2    0.037958    0.765125    0.818715    11.00000   -1.20000
AFIX   0
C3    1    0.018240    0.828206    0.645254    11.00000    0.07721    0.11075 =
         0.09003   -0.01977   -0.01067    0.02709
AFIX 137
H3A   2    0.035620    0.747809    0.613547    11.00000   -1.50000
H3B   2    0.040779    0.898856    0.604159    11.00000   -1.50000
H3C   2   -0.051167    0.833085    0.633031    11.00000   -1.50000
AFIX   0
C4    1    0.174290    0.818791    0.806085    11.00000    0.05584    0.05434 =
         0.05928   -0.00656    0.01104    0.00144
AFIX  23
H4A   2    0.200658    0.880500    0.757830    11.00000   -1.20000
H4B   2    0.200751    0.839857    0.890563    11.00000   -1.20000
AFIX   0
C5    1    0.208813    0.685402    0.782184    11.00000    0.04138    0.04615 =
         0.04606   -0.00628    0.01370    0.00253
C6    1    0.230011    0.653908    0.673594    11.00000    0.07241    0.04367 =
         0.05820    0.01386    0.02317    0.01486
AFIX  43
H6    2    0.225320    0.717646    0.614709    11.00000   -1.20000
AFIX   0
C7    1    0.257928    0.531291    0.649099    11.00000    0.07354    0.05405 =
         0.03803    0.00300    0.02089    0.01079
AFIX  43
H7    2    0.270593    0.513408    0.573973    11.00000   -1.20000
AFIX   0
C8    1    0.267400    0.434165    0.734957    11.00000    0.03576    0.04168 =
         0.03459   -0.00175    0.01008    0.00201
C9    1    0.248385    0.465535    0.845080    11.00000    0.05169    0.04821 =
         0.03987    0.00580    0.01230    0.00667
AFIX  43
H9    2    0.255074    0.402782    0.905147    11.00000   -1.20000
AFIX   0
C10   1    0.219588    0.588659    0.867376    11.00000    0.05925    0.05449 =
         0.03678   -0.00540    0.01486    0.00303
AFIX  43
H10   2    0.207027    0.606945    0.942480    11.00000   -1.20000
AFIX   0
C11   1    0.292838    0.296306    0.706572    11.00000    0.03895    0.04117 =
         0.04188   -0.00208    0.00989    0.00082
AFIX  13
H11   2    0.316281    0.250097    0.783158    11.00000   -1.20000
AFIX   0
C12   1    0.203549    0.225659    0.633465    11.00000    0.04897    0.06781 =
         0.07828   -0.01815    0.01102   -0.00967
AFIX 137
H12A  2    0.220523    0.137876    0.619920    11.00000   -1.50000
H12B  2    0.180772    0.268339    0.557042    11.00000   -1.50000
H12C  2    0.153190    0.226326    0.677449    11.00000   -1.50000
AFIX   0
C13   1    0.373824    0.298126    0.638726    11.00000    0.04879    0.04021 =
         0.03955   -0.00502    0.01081    0.00219
C14   1    0.543573    0.344545    0.641096    11.00000    0.04733    0.06840 =
         0.05084   -0.00566    0.02145   -0.00275
AFIX  23
H14A  2    0.518437    0.337362    0.554282    11.00000   -1.20000
H14B  2    0.594224    0.280188    0.665862    11.00000   -1.20000
AFIX   0
C15   1    0.584433    0.476668    0.672050    11.00000    0.06728    0.06484 =
         0.06586    0.00570    0.02958   -0.00732
AFIX  23
H15A  2    0.636988    0.491561    0.631909    11.00000   -1.20000
H15B  2    0.534327    0.540684    0.642756    11.00000   -1.20000
AFIX   0
C16   1    0.543096    0.473478    0.858429    11.00000    0.07112    0.07389 =
         0.05682   -0.01898    0.02275   -0.01962
AFIX  23
H16A  2    0.493831    0.539243    0.831787    11.00000   -1.20000
H16B  2    0.568303    0.483644    0.944960    11.00000   -1.20000
AFIX   0
C17   1    0.497674    0.341911    0.833306    11.00000    0.04832    0.05399 =
         0.03768    0.00339    0.00963   -0.00455
AFIX  23
H17A  2    0.544645    0.275917    0.868160    11.00000   -1.20000
H17B  2    0.442612    0.334794    0.870379    11.00000   -1.20000
HKLF 4
REM  NU155T in P2(1)/c WHITE NEEDLE
REM R1 =  0.0624 for   1246 Fo > 4sig(Fo)  and  0.1699 for all   2835 data
REM    185 parameters refined using      0 restraints
END
WGHT      0.0542      0.0000
REM Highest difference peak  0.174,  deepest hole -0.163,  1-sigma level  0.039
Q1    1   0.0439  1.0303  0.7186  11.00000  0.05    0.17
Q2    1   0.0557  1.0428  0.6286  11.00000  0.05    0.14
;
