# Supplementary material for: 2-(4-Isobutyl­phen­yl)-1-(morpholin-4-yl)propan-1-one
Source: Acta Crystallogr Sect E Struct Rep Online. 2012 Aug 4;68(Pt 9):o2637. doi: 10.1107/S1600536812033442 (PMC3435664; doi:10.1107/S1600536812033442)
Supplement: Supplementary file 2 [file e-68-o2637-Isup2.hkl]

#
# h,k,l, Fc-squared, Fo-squared, sigma(Fo-squared) and status flag
#
data_I
_shelx_title ' NU155T in P2(1)/c WHITE NEEDLE'
_shelx_refln_list_code          4
_shelx_F_calc_maximum      187.34
_exptl_crystal_F_000       600.00
_reflns_d_resolution_high  0.8409
 
loop_
 _symmetry_equiv_pos_as_xyz
 'x, y, z'
 '-x, y+1/2, -z+1/2'
 '-x, -y, -z'
 'x, -y-1/2, z-1/2'
 
_cell_length_a    14.1389
_cell_length_b    10.3358
_cell_length_c    11.3552
_cell_angle_alpha  90.000
_cell_angle_beta  103.426
_cell_angle_gamma  90.000
 
_shelx_F_squared_multiplier     1.000
 
loop_
 _refln_index_h
 _refln_index_k
 _refln_index_l
 _refln_F_squared_calc
 _refln_F_squared_meas
 _refln_F_squared_sigma
 _refln_observed_status
   1   0   0     6681.41     6046.75    509.45 o
   2   0   0      427.68      441.75     16.56 o
   3   0   0      405.70      363.46     18.80 o
   4   0   0    10879.93    10760.60    287.94 o
   5   0   0     3739.69     3599.59    131.27 o
   6   0   0      312.23      322.39     27.57 o
   7   0   0     2109.65     2082.53     96.61 o
   8   0   0      152.72      139.87     21.82 o
   9   0   0       66.50       90.44     19.61 o
  10   0   0      118.60      113.18     22.76 o
  11   0   0      197.29      209.18     54.75 o
  12   0   0      309.72      357.26     52.31 o
  13   0   0        8.85       18.26     18.94 o
  14   0   0        4.49       43.74     23.26 o
  15   0   0        6.13       27.68     21.22 o
  16   0   0        0.35       34.96     36.60 o
   1   1   0       49.91       49.71      2.63 o
   2   1   0     8516.47     8541.01    148.12 o
   3   1   0        5.41       -0.88      5.32 o
   4   1   0     1023.80      996.24     25.12 o
   5   1   0     2417.28     2278.69     62.98 o
   6   1   0      688.84      736.52     28.93 o
   7   1   0      120.76      110.65     19.92 o
   8   1   0       17.05       31.83     10.21 o
   9   1   0      117.45      150.78     16.93 o
  10   1   0      328.24      362.41     26.37 o
  11   1   0       48.38       23.18     12.25 o
  12   1   0       29.31       16.59     12.51 o
  13   1   0       17.68       26.54     14.23 o
  14   1   0        5.69       20.86     14.07 o
  15   1   0        2.36       22.34     14.86 o
  16   1   0        7.29       58.17     21.97 o
   0   2   0      609.74      554.61     19.38 o
   1   2   0      215.75      164.95      7.48 o
   2   2   0       49.16       42.88      3.79 o
   3   2   0      507.00      532.08     13.42 o
   4   2   0      203.04      205.66     10.97 o
   5   2   0        5.97       21.48      8.23 o
   6   2   0     3589.13     3510.90     94.47 o
   7   2   0      754.76      730.93     38.69 o
   8   2   0      401.42      413.42     30.14 o
   9   2   0       99.00       88.95     16.79 o
  10   2   0      155.19      159.26     24.90 o
  11   2   0       42.58       26.01     13.38 o
  12   2   0      131.87      124.30     19.17 o
  13   2   0       11.06       -6.17     13.16 o
  14   2   0       98.47       99.77     19.59 o
  15   2   0        4.38       22.01     15.44 o
  16   2   0        1.84       21.06     20.02 o
   1   3   0     2953.83     2808.26     48.68 o
   2   3   0      765.13      784.73     18.65 o
   3   3   0      397.67      384.76     12.15 o
   4   3   0       72.08       58.59     10.53 o
   5   3   0      123.12      148.11     11.83 o
   6   3   0      566.76      526.01     32.18 o
   7   3   0      189.59      200.66     13.39 o
   8   3   0      255.89      287.17     20.89 o
   9   3   0        0.42       -0.12      7.49 o
  10   3   0        2.89        4.93      9.22 o
  11   3   0      109.86       79.32     18.84 o
  12   3   0        0.02      -19.93     13.29 o
  13   3   0      111.43      121.99     20.71 o
  14   3   0       21.42       38.71     17.27 o
  15   3   0       10.08       42.97     21.00 o
   0   4   0     2552.70     2478.19     74.11 o
   1   4   0      827.79      788.12     22.36 o
   2   4   0      154.82      146.51      9.68 o
   3   4   0     1697.83     1698.98     38.13 o
   4   4   0     1044.79     1104.01     28.10 o
   5   4   0      313.96      306.91     20.13 o
   6   4   0       78.43       73.95     12.57 o
   7   4   0       34.17       56.70     12.99 o
   8   4   0       72.81       64.02     13.96 o
   9   4   0       90.00       86.34     15.67 o
  10   4   0        7.63        3.82     11.09 o
  11   4   0       42.91       52.42     15.49 o
  12   4   0       12.56       33.32     17.73 o
  13   4   0        9.63        5.42     14.68 o
  14   4   0        4.49      -14.82     11.56 o
  15   4   0        0.00      -35.59     31.88 o
   1   5   0     1116.51     1206.93     31.82 o
   2   5   0      404.53      408.05     18.16 o
   3   5   0      732.50      788.69     25.40 o
   4   5   0        0.18        2.13      5.43 o
   5   5   0        1.44       -4.19      5.32 o
   6   5   0      153.09      173.08     17.10 o
   7   5   0        3.64      -12.97      8.65 o
   8   5   0       28.07       41.40     13.23 o
   9   5   0        8.07      -13.13     10.60 o
  10   5   0        7.79       -6.64     11.79 o
  11   5   0       13.63        6.91     15.36 o
  12   5   0        3.64       -4.24     26.18 o
  13   5   0        2.81      -21.10     14.07 o
  14   5   0        0.38      -27.99     18.66 o
   0   6   0     3367.30     3410.87    103.83 o
   1   6   0      495.85      473.12     21.28 o
   2   6   0      996.55      943.23     33.51 o
   3   6   0      207.74      201.86     16.10 o
   4   6   0       70.86       71.40     10.27 o
   5   6   0        5.81        8.96      7.55 o
   6   6   0        0.02       -7.81     10.34 o
   7   6   0       55.35       56.99     18.38 o
   8   6   0        0.23       -5.53     12.11 o
   9   6   0       36.16       26.10     15.34 o
  10   6   0        6.87      -16.44     13.02 o
  11   6   0        0.20      -14.68     14.44 o
  12   6   0        3.52      -10.61     14.72 o
  13   6   0       51.76       51.31     20.42 o
  14   6   0       10.84      -23.58     17.24 o
   1   7   0      179.53      174.19     18.01 o
   2   7   0       81.99       70.44     13.52 o
   3   7   0       58.07       54.52     16.56 o
   4   7   0       22.59       26.05      9.18 o
   5   7   0       11.29        0.63      7.48 o
   6   7   0      161.55      168.32     24.25 o
   7   7   0       68.95       62.65     17.70 o
   8   7   0       16.00      -10.21     12.58 o
   9   7   0       16.50        7.46     14.56 o
  10   7   0        3.73        4.81     14.91 o
  11   7   0        5.67       15.90     17.44 o
  12   7   0       16.61       25.66     18.74 o
  13   7   0        2.21       38.27     21.08 o
   0   8   0      466.15      525.13     45.77 o
   1   8   0        4.74        4.76     11.16 o
   2   8   0       46.53       41.12     13.21 o
   3   8   0        1.21       13.05     11.03 o
   4   8   0      146.63      170.85     16.57 o
   5   8   0        3.79        0.50      8.90 o
   6   8   0       10.53       44.02     10.90 o
   7   8   0        1.91        0.55     14.15 o
   8   8   0        0.00        6.28     14.59 o
   9   8   0        4.78       18.55     16.08 o
  10   8   0        1.54        3.90     16.79 o
  11   8   0       27.40       35.19     20.73 o
  12   8   0        7.44       16.17     20.60 o
   1   9   0       58.85       47.84     15.23 o
   2   9   0      268.94      245.68     21.88 o
   3   9   0      119.31      128.59     19.27 o
   4   9   0       41.49       44.48     12.73 o
   5   9   0       36.39       47.61     12.91 o
   6   9   0       38.75       42.63     17.30 o
   7   9   0        0.98       -5.61     15.38 o
   8   9   0        6.93       19.19     25.75 o
   9   9   0       39.14       16.11     25.90 o
  10   9   0       39.41       49.58     21.74 o
  11   9   0        1.62       -6.08     18.21 o
   0  10   0        0.23      -10.11     17.44 o
   1  10   0       12.92        5.75     13.20 o
   2  10   0       28.31       14.86     12.99 o
   3  10   0       27.99       15.24     14.09 o
   4  10   0      121.60      113.79     17.29 o
   5  10   0       31.90       70.48     25.19 o
   6  10   0       11.55        8.52     17.12 o
   7  10   0        0.98       28.95     19.59 o
   8  10   0        0.25       -9.50     17.53 o
   9  10   0        1.13       15.12     18.85 o
   1  11   0       13.02      -13.42     14.07 o
   2  11   0        0.23        1.76     13.07 o
   3  11   0        0.04        8.65     15.33 o
   4  11   0       10.24       30.60     16.71 o
   5  11   0        2.62       36.24     26.18 o
   6  11   0       10.67        6.17     18.44 o
   7  11   0        0.01       22.23     29.35 o
   0  12   0        0.23        5.56     24.72 o
   1  12   0        0.70       19.22     15.36 o
   2  12   0       17.69       11.17     15.64 o
   3  12   0       45.95       51.45     22.03 o
 -16   1   1        0.01       16.16     15.60 o
 -15   1   1       11.69       37.58     16.54 o
 -14   1   1       23.19       27.20     14.68 o
 -13   1   1        0.73       -2.56     12.17 o
 -12   1   1        6.22       26.08     12.83 o
 -11   1   1        1.98       -8.13     10.19 o
 -10   1   1       16.24       11.62     10.35 o
  -9   1   1       12.62       32.08     10.69 o
  -8   1   1      292.97      313.80     25.07 o
  -7   1   1      407.06      350.57     38.12 o
  -6   1   1      682.65      653.23     29.97 o
  -5   1   1      258.73      248.56     12.61 o
  -4   1   1       16.27       13.47      5.29 o
  -3   1   1    13426.95    13607.55    235.03 o
  -2   1   1      638.33      588.89     11.14 o
  -1   1   1     1793.68     1553.33     21.76 o
   0   1   1       50.84       48.54      2.60 o
   1   1   1     1137.84     1043.02     18.52 o
   2   1   1      290.62      250.64      9.14 o
   3   1   1    21212.13    21465.03    398.30 o
   4   1   1      433.74      346.36     19.83 o
   5   1   1      784.15      746.27     27.71 o
   6   1   1      335.41      376.62     24.79 o
   7   1   1      946.77      892.13     33.18 o
   8   1   1       38.48       34.13     10.03 o
   9   1   1      209.97      200.02     23.92 o
  10   1   1       30.76       35.24     12.01 o
  11   1   1       49.91       51.71     13.82 o
  12   1   1        1.55       16.98     12.06 o
  13   1   1       12.69       10.24     13.58 o
  14   1   1        6.42       21.22     13.68 o
  15   1   1        2.45        3.10     23.03 o
 -16   2   1       10.63       25.29     17.78 o
 -15   2   1        5.68       -7.80     13.59 o
 -14   2   1       43.06       66.71     18.03 o
 -13   2   1       17.65        6.00     13.33 o
 -12   2   1        2.58      -10.60     11.12 o
 -11   2   1      101.84       92.84     18.98 o
 -10   2   1      121.34      149.36     20.42 o
  -9   2   1      716.42      730.21     42.11 o
  -8   2   1        3.36       -1.86     10.22 o
  -7   2   1      207.78      229.84     16.56 o
  -6   2   1       18.33       23.59      7.74 o
  -5   2   1      125.49      124.80     10.99 o
  -4   2   1        5.19        5.81      4.74 o
  -3   2   1       20.47       20.49      4.09 o
  -2   2   1    10915.30    10535.44    138.47 o
  -1   2   1      980.97      931.01     15.98 o
   0   2   1    11020.45    11084.74    164.84 o
   1   2   1     1080.15      912.14     17.21 o
   2   2   1     3860.73     3615.66     57.15 o
   3   2   1      440.64      509.43     27.07 o
   4   2   1      485.67      448.54     26.06 o
   5   2   1     2057.13     2108.51     60.45 o
   6   2   1      541.53      446.44     24.24 o
   7   2   1      236.87      205.76     20.31 o
   8   2   1       27.27       29.04     12.54 o
   9   2   1      318.90      341.70     28.62 o
  10   2   1       89.22      122.46     20.40 o
  11   2   1      357.78      301.29     29.97 o
  12   2   1       10.00       -0.08     12.01 o
  13   2   1       11.15       21.66     14.20 o
  14   2   1        8.20       -1.95     13.62 o
  15   2   1        9.39        2.53     21.01 o
 -16   3   1        7.05       31.92     16.20 o
 -15   3   1       12.56        9.85     27.31 o
 -14   3   1        0.02       44.60     17.27 o
 -13   3   1        0.13       38.21     17.56 o
 -12   3   1      232.36      263.69     30.08 o
 -11   3   1     1048.59     1011.42     57.15 o
 -10   3   1      115.03      130.32     16.26 o
  -9   3   1       24.43       14.40      8.50 o
  -8   3   1      116.71      130.93     18.55 o
  -7   3   1      172.78      169.54     13.21 o
  -6   3   1      124.53      131.49     11.27 o
  -5   3   1       15.93       12.31      6.42 o
  -4   3   1     1973.73     1981.84     34.30 o
  -3   3   1     1013.23     1004.20     20.21 o
  -2   3   1     5323.23     5104.65     77.47 o
  -1   3   1      388.83      359.49     11.34 o
   0   3   1      709.40      680.52     16.56 o
   1   3   1     4092.31     3998.62     66.93 o
   2   3   1     3020.59     2937.44     54.75 o
   3   3   1     1249.79     1250.76     34.18 o
   4   3   1        0.19        0.44      7.28 o
   5   3   1       13.96        0.63      8.06 o
   6   3   1       27.78        9.83      9.82 o
   7   3   1       17.46        0.64     11.40 o
   8   3   1      176.26      200.44     19.60 o
   9   3   1        1.11        6.10     12.21 o
  10   3   1      138.69      134.09     21.01 o
  11   3   1       65.86       44.20     17.65 o
  12   3   1        3.43      -13.29     12.09 o
  13   3   1      231.63      211.20     34.54 o
  14   3   1       38.11       12.49     19.20 o
  15   3   1       16.77        7.63     19.59 o
 -15   4   1       16.41       13.54     15.05 o
 -14   4   1        0.23       18.00     15.54 o
 -13   4   1       55.12       58.71     23.40 o
 -12   4   1       39.11       41.57     22.69 o
 -11   4   1       41.41       72.08     30.05 o
 -10   4   1       23.80       21.80      9.29 o
  -9   4   1      499.66      521.72     24.51 o
  -8   4   1      183.33      203.93     15.35 o
  -7   4   1       64.57       55.44      9.51 o
  -6   4   1      297.44      330.78     19.55 o
  -5   4   1      158.85      192.57     17.76 o
  -4   4   1      808.77      898.22     23.68 o
  -3   4   1      214.10      206.28     10.02 o
  -2   4   1     4632.71     4947.90     96.05 o
  -1   4   1      919.15      924.64     23.61 o
   0   4   1      973.60      975.87     25.58 o
   1   4   1      117.19      130.91     10.46 o
   2   4   1      311.36      282.90     14.00 o
   3   4   1        0.50        2.67      5.61 o
   4   4   1      427.20      420.60     22.77 o
   5   4   1      899.92      895.41     38.32 o
   6   4   1      853.90      849.69     61.18 o
   7   4   1       39.59       32.46     12.28 o
   8   4   1        0.26        0.89     15.19 o
   9   4   1        0.20       22.46     12.54 o
  10   4   1        0.21      -15.49     10.33 o
  11   4   1       36.65       13.64     14.07 o
  12   4   1        2.90       -8.87     17.40 o
  13   4   1       90.66       81.73     17.07 o
  14   4   1        0.10      -14.20     19.67 o
  15   4   1        4.93       35.15     25.00 o
 -15   5   1        1.69       -9.61     15.84 o
 -14   5   1       15.57       15.66     16.43 o
 -13   5   1        8.05      -18.68     12.45 o
 -12   5   1        2.37       -0.87     15.05 o
 -11   5   1       43.58       52.75     15.72 o
 -10   5   1       49.09       42.50     14.39 o
  -9   5   1        3.39        7.30     11.17 o
  -8   5   1       33.19       33.59     11.15 o
  -7   5   1       73.41       63.88     11.76 o
  -6   5   1      230.21      208.98     16.20 o
  -5   5   1       14.40       23.22      7.21 o
  -4   5   1        2.68        0.31      5.95 o
  -3   5   1      112.16      126.67      9.36 o
  -2   5   1      359.46      381.69     17.36 o
  -1   5   1      136.49      114.94     10.31 o
   0   5   1      792.38      902.73     26.13 o
   1   5   1       38.41       41.04      7.68 o
   2   5   1       36.13       33.52      7.73 o
   3   5   1     1107.06     1058.90     29.82 o
   4   5   1      432.42      435.22     21.19 o
   5   5   1        2.71       10.27     10.74 o
   6   5   1      202.95      188.53     21.19 o
   7   5   1       49.35       51.87     14.43 o
   8   5   1       88.31      110.65     23.99 o
   9   5   1       30.94       30.65     16.73 o
  10   5   1       18.56        1.00     13.88 o
  11   5   1        4.42      -18.83     12.55 o
  12   5   1        1.21      -12.67     14.96 o
  13   5   1        6.44      -20.99     18.01 o
  14   5   1        0.53      -16.47     18.05 o
 -14   6   1       27.57       25.52     19.21 o
 -13   6   1       58.45       51.23     20.25 o
 -12   6   1       21.81       24.60     16.82 o
 -11   6   1        4.60        6.82     14.97 o
 -10   6   1        0.05      -16.59     11.06 o
  -9   6   1      140.30      158.13     30.66 o
  -8   6   1      199.77      163.40     21.33 o
  -7   6   1       16.66       31.00     13.58 o
  -6   6   1        2.35       10.27      7.24 o
  -5   6   1      232.21      255.80     17.20 o
  -4   6   1        9.29        4.53      6.79 o
  -3   6   1       21.38       15.55      7.12 o
  -2   6   1      445.06      399.41     39.97 o
  -1   6   1      196.79      215.78     16.01 o
   0   6   1     1160.42     1173.74     36.09 o
   1   6   1       57.99       55.14     10.04 o
   2   6   1      409.21      424.74     26.06 o
   3   6   1      981.73     1018.59     34.55 o
   4   6   1        0.01        0.48      6.73 o
   5   6   1      100.81       94.77     16.89 o
   6   6   1       14.83       25.35     12.86 o
   7   6   1      133.67      123.18     20.09 o
   8   6   1       19.09       20.68     13.79 o
   9   6   1        0.51        3.10     14.46 o
  10   6   1      126.98       74.47     25.49 o
  11   6   1       52.19       70.66     28.90 o
  12   6   1        1.60      -21.83     15.05 o
  13   6   1        5.54       18.04     30.87 o
 -13   7   1       44.43       82.51     24.22 o
 -12   7   1        0.33      -20.11     16.17 o
 -11   7   1       48.58       50.68     19.06 o
 -10   7   1      125.22       75.50     37.13 o
  -9   7   1       39.03       37.41     17.02 o
  -8   7   1      162.59      136.10     22.56 o
  -7   7   1       33.00       42.49      9.94 o
  -6   7   1       53.71       48.46     11.66 o
  -5   7   1        0.49       -9.61      7.53 o
  -4   7   1       23.37       37.12     10.33 o
  -3   7   1      549.78      522.84     24.36 o
  -2   7   1      129.72      183.52     18.40 o
  -1   7   1       99.07      110.12     25.00 o
   0   7   1       32.90       10.91     10.27 o
   1   7   1      717.78      684.49     34.46 o
   2   7   1      454.67      432.65     24.31 o
   3   7   1       26.23       15.95     17.38 o
   4   7   1      289.17      279.36     22.89 o
   5   7   1       51.17       40.36     10.11 o
   6   7   1       72.56       51.16     23.07 o
   7   7   1        3.54      -17.93     12.62 o
   8   7   1        5.90      -18.08     12.06 o
   9   7   1       66.01       55.42     18.59 o
  10   7   1       67.56       73.17     21.23 o
  11   7   1        0.08       22.17     18.04 o
  12   7   1        0.20       -9.36     17.64 o
  13   7   1        5.87       -5.32     19.29 o
 -12   8   1        0.79        1.57     18.09 o
 -11   8   1       22.29       21.06     18.46 o
 -10   8   1       11.20       -3.63     14.93 o
  -9   8   1       35.85       89.11     21.32 o
  -8   8   1       53.77       62.86     23.91 o
  -7   8   1      145.18      161.16     17.08 o
  -6   8   1       39.55       17.73     16.23 o
  -5   8   1       42.92       42.21     11.59 o
  -4   8   1       45.89       48.60     11.87 o
  -3   8   1      188.84      183.67     16.35 o
  -2   8   1      152.51      118.57     25.40 o
  -1   8   1      164.07      160.96     22.88 o
   0   8   1      308.97      255.22     22.58 o
   1   8   1      288.33      328.61     25.87 o
   2   8   1      564.86      511.11     28.47 o
   3   8   1       66.77       64.41     14.82 o
   4   8   1        9.50        8.10     11.63 o
   5   8   1        0.09        1.52      8.63 o
   6   8   1        6.98        2.46     13.94 o
   7   8   1        3.11       -2.31     13.97 o
   8   8   1       11.66       15.84     15.75 o
   9   8   1       11.72       18.20     17.77 o
  10   8   1        3.68       -5.48     16.81 o
  11   8   1        2.15       22.49     19.48 o
  12   8   1        0.13       15.93     19.53 o
 -11   9   1        4.80        0.38     18.76 o
 -10   9   1        0.26       -2.42     16.00 o
  -9   9   1       11.05       32.46     18.63 o
  -8   9   1       47.04       93.62     26.92 o
  -7   9   1       29.72       48.55     19.29 o
  -6   9   1       13.80       28.07     16.09 o
  -5   9   1       42.67       29.99     12.03 o
  -4   9   1       13.29        8.97     10.76 o
  -3   9   1      165.66      171.24     17.08 o
  -2   9   1       25.53        8.01     12.97 o
  -1   9   1       78.36       73.55     16.82 o
   0   9   1        1.27        1.72     12.27 o
   1   9   1       10.75        1.93     10.87 o
   2   9   1        8.81       12.66     11.40 o
   3   9   1        1.47        8.74     12.62 o
   4   9   1      143.49      185.01     18.56 o
   5   9   1       10.05       -4.09     11.98 o
   6   9   1        3.71      -18.76     14.13 o
   7   9   1       57.90       65.61     20.63 o
   8   9   1        0.05       25.91     21.82 o
   9   9   1        2.07        9.83     18.60 o
  10   9   1        0.24       18.60     19.02 o
  -9  10   1        9.14       -2.73     20.01 o
  -8  10   1        1.79       -7.15     16.80 o
  -7  10   1       19.57      -11.82     16.31 o
  -6  10   1        2.50      -12.61     15.62 o
  -5  10   1      111.14       71.07     18.53 o
  -4  10   1       39.43       75.30     18.09 o
  -3  10   1        0.88       -8.90      9.81 o
  -2  10   1        0.15      -15.65     12.31 o
  -1  10   1        2.48       -6.99     12.72 o
   0  10   1        4.95        9.14     13.55 o
   1  10   1       19.87       22.34     13.07 o
   2  10   1       31.50       20.89     16.09 o
   3  10   1       78.92       56.25     16.61 o
   4  10   1        5.83        9.92     13.86 o
   5  10   1        0.28        9.48     15.14 o
   6  10   1       17.55       14.58     18.10 o
   7  10   1        0.00       18.95     18.81 o
   8  10   1        0.00        1.62     17.87 o
   9  10   1       23.17       17.05     19.62 o
  -7  11   1       21.68       21.30     31.75 o
  -6  11   1        0.57       -8.83     16.26 o
  -5  11   1        1.44       38.31     16.63 o
  -4  11   1       13.95      -20.26     13.50 o
  -3  11   1        2.79       17.44     12.49 o
  -2  11   1        1.24       10.63     13.55 o
  -1  11   1        0.62        5.24     15.14 o
   0  11   1        2.28       -0.54     13.87 o
   1  11   1        0.06        2.61     13.36 o
   2  11   1        0.26       -5.73     14.41 o
   3  11   1        7.02       23.95     16.81 o
   4  11   1        8.35       15.97     16.42 o
   5  11   1       11.27       24.22     22.69 o
   6  11   1        0.02       -3.24     18.75 o
  -3  12   1        0.18       15.56     17.94 o
  -2  12   1        3.24        1.11     13.96 o
  -1  12   1        4.90       24.28     18.45 o
   0  12   1        5.51       10.94     15.08 o
   1  12   1        0.29        2.29     14.70 o
   2  12   1        2.31       45.41     19.54 o
   3  12   1        0.01        0.57     15.95 o
 -16   0   2       10.61       33.50     31.70 o
 -15   0   2       23.34       -5.47     19.38 o
 -14   0   2       48.16       94.02     28.92 o
 -13   0   2      121.01      170.43     31.61 o
 -12   0   2      194.95      179.45     30.36 o
 -11   0   2      192.71      191.19     50.67 o
 -10   0   2      473.06      429.35     56.75 o
  -9   0   2     1503.64     1618.76     77.02 o
  -8   0   2        0.56       19.14     13.25 o
  -7   0   2      137.89      176.98     17.23 o
  -6   0   2      745.77      837.31     38.29 o
  -5   0   2      795.58      751.32     32.79 o
  -4   0   2     2452.66     2407.18     80.81 o
  -3   0   2      208.54      218.11     12.62 o
  -2   0   2     1923.85     1893.04     64.02 o
  -1   0   2     1524.79     1350.11     51.53 o
   0   0   2    35096.98    39776.97    878.07 o
   1   0   2      459.81      458.45     15.38 o
   2   0   2     2730.09     2692.32     65.91 o
   3   0   2     1069.86     1011.41     52.15 o
   4   0   2     4063.58     3927.71    138.33 o
   5   0   2      119.74       98.61     19.29 o
   6   0   2      327.40      267.15     29.44 o
   7   0   2       22.95       18.08     19.44 o
   8   0   2       55.88       62.95     15.54 o
   9   0   2        5.89       46.02     36.76 o
  10   0   2       27.46       54.61     16.96 o
  11   0   2      177.97      125.10     61.61 o
  12   0   2        0.41       18.68     17.63 o
  13   0   2        0.39      -14.80     36.27 o
  14   0   2        4.00        3.59     31.70 o
  15   0   2       21.18       40.19     39.21 o
 -16   1   2        6.89       28.58     17.43 o
 -15   1   2        9.59       18.34     15.32 o
 -14   1   2        0.81        7.18     13.08 o
 -13   1   2       63.20       60.13     15.57 o
 -12   1   2      484.42      533.79     35.36 o
 -11   1   2      539.76      511.29     33.29 o
 -10   1   2       22.15       26.89     11.49 o
  -9   1   2        0.12        0.12     11.43 o
  -8   1   2       84.15       84.26     14.46 o
  -7   1   2      287.80      324.22     19.93 o
  -6   1   2     2433.41     2594.48     60.51 o
  -5   1   2     2081.35     2032.00     43.65 o
  -4   1   2      612.62      576.47     16.06 o
  -3   1   2     1279.32     1292.91     24.86 o
  -2   1   2     3598.04     3147.67     47.17 o
  -1   1   2     3432.39     3286.37     44.11 o
   0   1   2     4891.47     4644.16     61.85 o
   1   1   2       87.60       87.82      4.56 o
   2   1   2      110.05      114.44      5.91 o
   3   1   2       49.55       57.57      7.70 o
   4   1   2     1146.21     1164.51     34.62 o
   5   1   2       17.40       22.69      7.57 o
   6   1   2     2459.60     2423.66     60.53 o
   7   1   2      151.36      161.67     17.79 o
   8   1   2      745.35      746.25     43.79 o
   9   1   2        1.05       -3.24      8.18 o
  10   1   2       20.92       30.94     11.24 o
  11   1   2        5.43       10.55     11.35 o
  12   1   2      148.57      155.60     30.48 o
  13   1   2        0.38        6.49     15.97 o
  14   1   2        0.00      -16.28     45.91 o
  15   1   2       17.04        6.67     21.95 o
 -16   2   2        5.92       44.49     17.83 o
 -15   2   2       21.42       29.66     23.75 o
 -14   2   2        5.87       -5.72     13.15 o
 -13   2   2       80.02       62.77     17.10 o
 -12   2   2       17.73       32.74     16.08 o
 -11   2   2      105.87       96.30     22.14 o
 -10   2   2        0.71       14.24     12.48 o
  -9   2   2       33.99       22.12     12.03 o
  -8   2   2      529.02      494.80     31.91 o
  -7   2   2       49.08       35.56     11.13 o
  -6   2   2      258.11      254.77     12.25 o
  -5   2   2      439.52      439.23     15.39 o
  -4   2   2      733.19      756.72     16.91 o
  -3   2   2     1411.94     1456.44     23.98 o
  -2   2   2        0.65        1.21      2.97 o
  -1   2   2      112.93      105.30      5.09 o
   0   2   2      202.56      217.76      8.03 o
   1   2   2     3751.18     3556.68     56.07 o
   2   2   2        5.35        2.71      4.80 o
   3   2   2     2045.24     2057.17     48.29 o
   4   2   2      939.17      915.84     29.19 o
   5   2   2      115.16      137.74     12.77 o
   6   2   2     1200.66     1285.46     66.98 o
   7   2   2       15.37        9.59      9.04 o
   8   2   2      572.16      518.97     35.32 o
   9   2   2       29.69       11.65     10.24 o
  10   2   2      340.93      347.06     25.06 o
  11   2   2        1.61       12.41     11.75 o
  12   2   2       19.74      -10.29     11.44 o
  13   2   2       11.83        8.31     17.92 o
  14   2   2        4.85      -12.81     25.98 o
  15   2   2        8.97       24.45     24.18 o
 -16   3   2        2.07        9.55     14.14 o
 -15   3   2        0.88        8.85     16.37 o
 -14   3   2       20.43       39.08     15.86 o
 -13   3   2        3.82       25.06     13.44 o
 -12   3   2       88.70       72.40     20.14 o
 -11   3   2      263.15      262.52     29.92 o
 -10   3   2        0.10        0.16      9.50 o
  -9   3   2      183.82      169.77     18.40 o
  -8   3   2       76.95       95.96     11.79 o
  -7   3   2        0.10        1.50      6.54 o
  -6   3   2       50.17       45.07      8.32 o
  -5   3   2       12.90        9.58      5.89 o
  -4   3   2       58.75       72.58      6.29 o
  -3   3   2       44.16       42.32      4.92 o
  -2   3   2      482.24      461.65     12.93 o
  -1   3   2     1222.84     1161.83     21.91 o
   0   3   2     1198.95     1180.19     28.03 o
   1   3   2       27.85       19.22      5.67 o
   2   3   2      591.89      562.82     15.77 o
   3   3   2       48.02       52.45      6.87 o
   4   3   2       14.79       36.45      9.72 o
   5   3   2       25.88       29.97     11.27 o
   6   3   2       88.97      104.90     32.19 o
   7   3   2      133.16       96.45     19.98 o
   8   3   2        7.80       14.74      7.54 o
   9   3   2        2.68       -1.42      7.96 o
  10   3   2       34.14       15.97     11.28 o
  11   3   2        2.58        6.63     13.11 o
  12   3   2        9.21        7.63     13.88 o
  13   3   2        0.23       -7.76     17.85 o
  14   3   2       15.49        3.84     20.93 o
  15   3   2        0.16       20.77     23.89 o
 -15   4   2        0.43       -7.75     15.45 o
 -14   4   2       26.02       28.20     15.50 o
 -13   4   2       62.67       73.96     17.47 o
 -12   4   2       21.69       26.78     18.49 o
 -11   4   2       94.17      100.53     17.14 o
 -10   4   2      309.77      249.98     19.33 o
  -9   4   2       91.34      110.42     13.19 o
  -8   4   2      297.78      252.80     17.73 o
  -7   4   2       44.68       38.74      8.35 o
  -6   4   2       68.38       76.26      8.41 o
  -5   4   2      131.77      130.68      9.73 o
  -4   4   2      152.23      136.96     12.56 o
  -3   4   2      167.58      213.75     10.22 o
  -2   4   2      160.40      185.40     14.54 o
  -1   4   2     1179.63     1213.44     26.34 o
   0   4   2       27.92       34.86      5.56 o
   1   4   2      373.65      403.77     28.68 o
   2   4   2      138.76      142.04     10.43 o
   3   4   2      131.75      143.14      9.26 o
   4   4   2      481.58      458.79     27.99 o
   5   4   2       14.87       29.14     11.30 o
   6   4   2       63.08       73.71     14.70 o
   7   4   2      221.82      249.27     24.02 o
   8   4   2       81.92       85.43     19.60 o
   9   4   2       13.20       -3.88     11.73 o
  10   4   2       33.03       11.73     13.80 o
  11   4   2       21.38       21.24     14.94 o
  12   4   2        1.38      -15.16     13.26 o
  13   4   2       19.05       16.95     17.97 o
  14   4   2        2.49        3.31     17.26 o
 -15   5   2       24.11       39.01     18.04 o
 -14   5   2       31.33       50.25     18.73 o
 -13   5   2       77.44       88.59     19.95 o
 -12   5   2        1.39        9.39     13.31 o
 -11   5   2      357.81      413.47     37.52 o
 -10   5   2      194.34      187.45     24.40 o
  -9   5   2      122.70      133.16     14.43 o
  -8   5   2       64.84       40.83     11.47 o
  -7   5   2      214.62      201.67     17.08 o
  -6   5   2      161.51      162.95     15.98 o
  -5   5   2      642.24      704.30     25.95 o
  -4   5   2        8.83        9.31      6.95 o
  -3   5   2       97.72       88.25      9.50 o
  -2   5   2      697.67      729.30     24.18 o
  -1   5   2     1161.63     1289.50     33.16 o
   0   5   2        0.93       -1.91      5.61 o
   1   5   2        0.02       -2.00      5.55 o
   2   5   2      172.59      182.49     14.11 o
   3   5   2      734.02      670.49     27.63 o
   4   5   2       12.60        3.00      9.02 o
   5   5   2        0.00       -4.87      9.21 o
   6   5   2       54.78       58.96     14.35 o
   7   5   2        9.47       11.71     12.14 o
   8   5   2        0.02        1.50     12.10 o
   9   5   2        7.02       20.44     15.18 o
  10   5   2      196.59      192.63     26.78 o
  11   5   2       58.45       40.98     18.26 o
  12   5   2        3.06       -2.88     15.04 o
  13   5   2       36.10       32.40     20.26 o
  14   5   2       50.24       39.44     26.14 o
 -14   6   2       27.90       60.24     20.03 o
 -13   6   2       13.95       30.26     17.61 o
 -12   6   2        0.80        8.59     14.95 o
 -11   6   2       54.91       53.29     27.78 o
 -10   6   2       11.50        8.56     17.06 o
  -9   6   2      147.75      158.40     20.80 o
  -8   6   2        0.09        1.85      9.80 o
  -7   6   2       34.40       47.17      9.56 o
  -6   6   2       10.05        5.65      9.19 o
  -5   6   2       24.50       25.92      8.66 o
  -4   6   2       12.98        8.76      6.89 o
  -3   6   2        2.47        4.07      7.05 o
  -2   6   2      330.52      431.18     40.78 o
  -1   6   2      138.52      147.07     13.80 o
   0   6   2     1521.12     1517.01     43.17 o
   1   6   2       14.67       23.12      7.84 o
   2   6   2       16.54        5.83      8.07 o
   3   6   2      246.75      255.53     18.37 o
   4   6   2        4.38       -6.13      8.62 o
   5   6   2      167.04      189.39     22.21 o
   6   6   2       32.56       37.27     14.25 o
   7   6   2      368.81      321.55     29.78 o
   8   6   2       30.66       48.30     16.85 o
   9   6   2       40.52       61.02     22.86 o
  10   6   2       16.82       -9.63     14.41 o
  11   6   2       16.45       -1.81     15.82 o
  12   6   2       45.93       36.68     20.15 o
  13   6   2       31.84       21.39     19.87 o
 -13   7   2        7.20       35.51     19.76 o
 -12   7   2       34.47       46.27     18.44 o
 -11   7   2        8.38       -0.05     19.76 o
 -10   7   2        0.14       11.78     14.15 o
  -9   7   2        2.03        3.07     14.64 o
  -8   7   2      187.03      157.87     23.10 o
  -7   7   2        2.07       -0.73      9.01 o
  -6   7   2       95.68       93.90     12.75 o
  -5   7   2        6.83       -5.15      7.38 o
  -4   7   2      190.54      188.65     16.21 o
  -3   7   2        0.08      -10.20      6.80 o
  -2   7   2       27.55       34.84     10.11 o
  -1   7   2       72.21      109.53     17.09 o
   0   7   2       24.09       27.46     10.68 o
   1   7   2       57.77       64.73     10.58 o
   2   7   2      457.36      449.25     33.52 o
   3   7   2       14.69        7.24     10.17 o
   4   7   2      248.64      275.49     23.07 o
   5   7   2        2.09        1.48     13.00 o
   6   7   2      311.26      289.03     29.64 o
   7   7   2       22.63       38.81     15.57 o
   8   7   2       95.41      144.78     35.43 o
   9   7   2       71.84       77.14     20.38 o
  10   7   2       15.59       -1.88     15.38 o
  11   7   2        1.50       -0.09     17.62 o
  12   7   2       14.24       13.65     18.94 o
 -12   8   2        8.93       43.99     20.21 o
 -11   8   2       17.52        1.48     16.58 o
 -10   8   2        6.63      -12.83     15.43 o
  -9   8   2       21.32       18.43     34.69 o
  -8   8   2       23.34       -9.85     13.35 o
  -7   8   2       20.46       22.71     12.22 o
  -6   8   2       70.17       72.38     16.98 o
  -5   8   2       14.73       12.64      9.92 o
  -4   8   2       54.44       58.25     11.43 o
  -3   8   2      100.24      106.21     14.81 o
  -2   8   2        2.39        8.40     11.60 o
  -1   8   2       34.01       43.59     13.13 o
   0   8   2      233.92      234.33     21.97 o
   1   8   2        0.04       -3.69     10.04 o
   2   8   2      284.65      264.47     23.71 o
   3   8   2        2.85        9.75     11.55 o
   4   8   2      333.63      338.62     26.85 o
   5   8   2        5.92       -3.55     11.31 o
   6   8   2       41.28       50.01     17.41 o
   7   8   2        0.02       13.39     15.66 o
   8   8   2        0.90        7.50     16.08 o
   9   8   2        0.76        7.34     16.76 o
  10   8   2        6.47       19.89     19.24 o
  11   8   2       11.28       20.42     20.43 o
 -11   9   2       10.76        6.69     22.61 o
 -10   9   2       26.22       12.36     18.14 o
  -9   9   2        3.56       -2.76     16.63 o
  -8   9   2      107.72       67.86     20.87 o
  -7   9   2       58.70       44.91     29.38 o
  -6   9   2       63.16       69.25     15.60 o
  -5   9   2       51.63       30.11     12.31 o
  -4   9   2      146.47      128.78     15.32 o
  -3   9   2        0.60       17.25     11.74 o
  -2   9   2      368.55      396.92     26.94 o
  -1   9   2        6.64       12.67     12.69 o
   0   9   2      364.74      369.76     25.78 o
   1   9   2       76.04       82.21     15.20 o
   2   9   2       57.23       87.10     18.35 o
   3   9   2       21.07        7.43     12.47 o
   4   9   2        9.74        6.33     12.59 o
   5   9   2       16.95       21.43     13.93 o
   6   9   2        7.69      -11.50     14.62 o
   7   9   2       21.41       35.97     19.22 o
   8   9   2       15.53        5.48     18.19 o
   9   9   2        3.50        6.06     27.46 o
  10   9   2        1.30      -11.43     17.43 o
  -9  10   2       14.30       67.56     22.83 o
  -8  10   2       16.98       23.66     22.14 o
  -7  10   2        2.19       11.22     16.98 o
  -6  10   2       10.72       34.76     19.27 o
  -5  10   2       17.45        1.89     13.23 o
  -4  10   2       44.46       36.60     13.59 o
  -3  10   2       63.73       56.56     17.78 o
  -2  10   2       33.42       20.25     12.84 o
  -1  10   2        2.69        5.63     13.29 o
   0  10   2        0.36       16.10     12.79 o
   1  10   2        2.72       24.79     12.81 o
   2  10   2       66.31       61.35     17.47 o
   3  10   2       48.80       26.85     15.15 o
   4  10   2        0.05       -5.66     13.56 o
   5  10   2        0.78       -7.55     24.90 o
   6  10   2        0.32        3.57     21.49 o
   7  10   2        5.81       -0.26     17.52 o
   8  10   2        1.22        6.24     19.18 o
  -7  11   2        2.52        0.36     17.68 o
  -6  11   2        3.80       18.36     20.35 o
  -5  11   2        5.47      -11.77     13.94 o
  -4  11   2        2.18       -5.42     13.02 o
  -3  11   2        3.38       11.38     12.29 o
  -2  11   2       10.83        2.60     13.25 o
  -1  11   2        3.27       21.83     16.23 o
   0  11   2        4.30       12.16     13.38 o
   1  11   2        1.21       21.99     15.94 o
   2  11   2        4.11      -12.96     13.91 o
   3  11   2        7.52       -6.50     15.65 o
   4  11   2       20.44        8.09     17.17 o
   5  11   2        0.67       -5.10     15.06 o
   6  11   2        4.56      -24.59     17.31 o
  -3  12   2        3.88      -10.10     14.43 o
  -2  12   2        0.71        2.87     15.76 o
  -1  12   2        6.19      -19.22     12.81 o
   0  12   2        9.25       41.11     17.70 o
   1  12   2       15.50       27.45     17.98 o
   2  12   2       17.57       52.57     19.90 o
 -16   1   3        0.07        0.50     15.09 o
 -15   1   3       15.93       17.61     14.88 o
 -14   1   3       37.21       65.63     17.82 o
 -13   1   3       16.63       33.59     14.43 o
 -12   1   3       63.34       55.46     18.30 o
 -11   1   3       15.73        7.80     15.28 o
 -10   1   3       51.66       55.29     15.34 o
  -9   1   3        8.70       32.59     19.05 o
  -8   1   3      490.44      553.56     23.82 o
  -7   1   3     1807.86     1762.21     50.02 o
  -6   1   3     2364.22     2528.66     58.34 o
  -5   1   3      289.32      315.76     11.43 o
  -4   1   3       17.40       20.24      4.31 o
  -3   1   3       55.99       60.49      4.56 o
  -2   1   3       19.96       12.70      2.59 o
  -1   1   3       53.80       44.77      3.39 o
   0   1   3       82.07       69.67      5.04 o
   1   1   3      787.50      783.09     16.43 o
   2   1   3       37.12       38.37      6.04 o
   3   1   3      144.81      164.76     22.19 o
   4   1   3       20.31       29.96      7.47 o
   5   1   3      384.86      404.47     19.65 o
   6   1   3      126.04      156.35     29.18 o
   7   1   3       20.44       26.18      7.51 o
   8   1   3      179.91      164.74     16.32 o
   9   1   3       51.30       64.68     13.15 o
  10   1   3       17.75       23.13     12.21 o
  11   1   3        0.82        8.89     12.23 o
  12   1   3       16.38       13.07     19.64 o
  13   1   3        2.75        0.61     20.50 o
  14   1   3        0.05        7.80     21.20 o
  15   1   3        0.21        3.37     22.49 o
 -16   2   3        7.27       14.86     18.63 o
 -15   2   3        0.34        8.91     14.69 o
 -14   2   3        0.79        9.47     13.39 o
 -13   2   3       24.50       16.21     13.73 o
 -12   2   3        4.10       -6.25     13.95 o
 -11   2   3      165.22      172.87     23.00 o
 -10   2   3        1.49       12.67     11.56 o
  -9   2   3      102.18       96.10     14.58 o
  -8   2   3       16.36       13.79     10.57 o
  -7   2   3        1.63        0.90      5.35 o
  -6   2   3        0.30       -3.18      4.68 o
  -5   2   3       50.06       47.70      5.64 o
  -4   2   3       29.72       25.84      4.10 o
  -3   2   3       89.55      101.34      7.30 o
  -2   2   3       80.49       92.37      5.13 o
  -1   2   3      966.01      973.15     17.02 o
   0   2   3      221.43      209.36      6.86 o
   1   2   3      124.81      144.13      7.08 o
   2   2   3      944.34      953.97     23.39 o
   3   2   3       11.96       15.60      4.90 o
   4   2   3      267.15      282.23     13.26 o
   5   2   3      230.96      229.91     26.71 o
   6   2   3      162.22      174.06     11.41 o
   7   2   3       15.78       26.93      6.83 o
   8   2   3       15.28       15.94      6.76 o
   9   2   3       64.32       70.17     11.11 o
  10   2   3        0.34       -6.91      8.25 o
  11   2   3      156.60      146.14     25.28 o
  12   2   3        2.76       15.43     33.00 o
  13   2   3       10.64       -2.71     19.76 o
  14   2   3        4.11       13.10     22.42 o
 -16   3   3       10.98       26.67     15.36 o
 -15   3   3        3.35        5.09     17.08 o
 -14   3   3       96.73       84.73     17.97 o
 -13   3   3      442.27      480.06     34.00 o
 -12   3   3      226.26      245.78     27.12 o
 -11   3   3      937.95      866.21     43.05 o
 -10   3   3       81.27       72.54     13.64 o
  -9   3   3        1.78        1.38      8.75 o
  -8   3   3       78.70       78.57     12.15 o
  -7   3   3        5.03        5.03      6.40 o
  -6   3   3      284.44      317.82     15.05 o
  -5   3   3      107.93      100.73      7.45 o
  -4   3   3      768.73      756.99     17.69 o
  -3   3   3     1145.56     1181.01     23.60 o
  -2   3   3      737.75      760.00     16.26 o
  -1   3   3      221.28      223.86     10.11 o
   0   3   3      322.12      357.07     13.74 o
   1   3   3     1602.82     1612.68     31.30 o
   2   3   3        4.81        3.26      4.58 o
   3   3   3       13.79       10.84      7.05 o
   4   3   3       33.75       39.96      9.99 o
   5   3   3      229.29      257.58     18.22 o
   6   3   3       29.51       40.14      8.47 o
   7   3   3        1.85       -5.21     11.16 o
   8   3   3        0.68        1.97      7.49 o
   9   3   3        8.27        8.40      7.65 o
  10   3   3      180.64      225.36     17.47 o
  11   3   3        0.03       28.27     19.18 o
  12   3   3       41.05       41.90     22.61 o
  13   3   3      222.25      244.03     38.80 o
  14   3   3       84.00       76.89     28.19 o
 -15   4   3        3.27       -2.21     14.64 o
 -14   4   3        8.53       48.88     16.47 o
 -13   4   3        1.39       -0.89     12.72 o
 -12   4   3        7.89        0.18     12.34 o
 -11   4   3      152.00      108.57     22.55 o
 -10   4   3        3.10        8.14     10.91 o
  -9   4   3       82.52       85.25     12.45 o
  -8   4   3     1087.55     1137.03     40.87 o
  -7   4   3      247.75      261.56     17.67 o
  -6   4   3      141.48      135.01     11.29 o
  -5   4   3     1025.74     1031.57     36.23 o
  -4   4   3      285.22      290.49     13.93 o
  -3   4   3       36.20       27.86      5.53 o
  -2   4   3     1252.22     1447.74     28.64 o
  -1   4   3      133.80      140.18      8.00 o
   0   4   3      141.73      155.18     17.19 o
   1   4   3        0.81        3.25      5.22 o
   2   4   3      114.40      105.84      9.19 o
   3   4   3       94.46      120.14     10.11 o
   4   4   3      108.37      110.58     15.16 o
   5   4   3        0.00        6.32     11.50 o
   6   4   3       17.69       15.91     11.30 o
   7   4   3        0.17      -14.34      9.56 o
   8   4   3        0.13       16.45     12.47 o
   9   4   3        0.10       -2.21     13.03 o
  10   4   3        3.47        9.28     14.13 o
  11   4   3       25.03        5.91     14.74 o
  12   4   3        0.06       -7.39     14.87 o
  13   4   3       54.44       32.78     19.99 o
  14   4   3        3.03      -19.03     16.91 o
 -15   5   3        2.27       -3.11     14.70 o
 -14   5   3        2.52       -1.63     14.03 o
 -13   5   3        0.49        7.03     14.56 o
 -12   5   3       16.99       10.48     14.00 o
 -11   5   3       44.86       32.63     14.25 o
 -10   5   3       41.77       49.82     12.85 o
  -9   5   3      233.90      232.00     19.22 o
  -8   5   3      510.28      493.11     33.64 o
  -7   5   3      557.56      589.21     25.10 o
  -6   5   3      447.66      429.63     22.92 o
  -5   5   3       87.46       82.43     10.33 o
  -4   5   3      105.93      114.20      9.86 o
  -3   5   3      426.32      437.42     18.29 o
  -2   5   3       84.02       81.52      9.24 o
  -1   5   3        2.20       -5.13      5.47 o
   0   5   3       58.64       47.79      7.85 o
   1   5   3        5.12       -7.63      6.13 o
   2   5   3      169.51      200.64     14.92 o
   3   5   3       87.78       82.60      9.82 o
   4   5   3      237.78      237.26     14.26 o
   5   5   3      275.26      285.00     35.66 o
   6   5   3        0.15        4.10     10.75 o
   7   5   3        5.74      -11.19     11.23 o
   8   5   3        1.16        8.18     13.78 o
   9   5   3        1.00        6.07     14.28 o
  10   5   3       67.64       82.36     20.72 o
  11   5   3       78.30       51.16     19.61 o
  12   5   3        2.86       -6.17     17.96 o
  13   5   3       32.34       32.56     19.92 o
 -14   6   3       49.62       53.99     20.01 o
 -13   6   3       36.39       51.97     19.43 o
 -12   6   3        7.39       -0.41     13.57 o
 -11   6   3       69.98      101.61     18.97 o
 -10   6   3       73.27       69.17     27.50 o
  -9   6   3       23.41       29.71     12.01 o
  -8   6   3       49.38       54.71     13.97 o
  -7   6   3       24.03       12.75      9.79 o
  -6   6   3      126.69      135.27     13.19 o
  -5   6   3       75.53       85.51     11.60 o
  -4   6   3      212.28      205.03     14.21 o
  -3   6   3       47.27       56.88      9.64 o
  -2   6   3        9.57        4.58      6.94 o
  -1   6   3       87.44       58.11      9.80 o
   0   6   3        2.89       -9.65      6.43 o
   1   6   3       57.45       49.34     10.01 o
   2   6   3      161.13      163.99     14.67 o
   3   6   3       34.37       40.54     11.83 o
   4   6   3       58.55       63.27      9.18 o
   5   6   3      106.87       80.57     17.53 o
   6   6   3      127.23      153.60     21.45 o
   7   6   3      182.39      152.14     23.09 o
   8   6   3       47.44       75.91     19.53 o
   9   6   3       38.49       42.09     17.85 o
  10   6   3       20.01       21.90     17.39 o
  11   6   3       93.21       91.03     23.24 o
  12   6   3        8.66       14.77     37.49 o
 -13   7   3        2.45      -10.85     15.21 o
 -12   7   3        0.01       -3.39     15.39 o
 -11   7   3       11.76        8.93     13.84 o
 -10   7   3        3.59       20.39     14.12 o
  -9   7   3      429.08      382.66     39.22 o
  -8   7   3      277.10      272.13     21.48 o
  -7   7   3       12.50        1.85      8.78 o
  -6   7   3        7.65        1.04      8.79 o
  -5   7   3        5.70       13.07      8.18 o
  -4   7   3       11.79        4.81      7.81 o
  -3   7   3        2.47       17.31      8.53 o
  -2   7   3      121.21      128.10     12.83 o
  -1   7   3        2.09       -8.74      8.22 o
   0   7   3       14.27       24.06      8.78 o
   1   7   3      186.14      187.96     26.77 o
   2   7   3       48.24       44.34     11.38 o
   3   7   3      148.97      148.89     22.60 o
   4   7   3       45.53       49.64     13.53 o
   5   7   3      237.74      288.96     34.91 o
   6   7   3       67.80       57.05     17.55 o
   7   7   3       98.39       69.06     19.06 o
   8   7   3        0.01       21.40     16.98 o
   9   7   3       73.42       93.84     22.89 o
  10   7   3       64.15       71.50     22.37 o
  11   7   3        0.61       -2.65     17.03 o
  12   7   3        0.56      -15.63     17.68 o
 -12   8   3        4.06       -5.13     16.99 o
 -11   8   3        3.46       62.79     19.66 o
 -10   8   3        2.59       -6.95     15.59 o
  -9   8   3       12.25       38.99     25.67 o
  -8   8   3       52.79       39.58     13.73 o
  -7   8   3      169.14      138.02     18.30 o
  -6   8   3        6.18       19.78     12.00 o
  -5   8   3      228.42      243.69     18.38 o
  -4   8   3       87.35       68.06     12.42 o
  -3   8   3        9.85        2.01      9.16 o
  -2   8   3       51.88       40.69     16.59 o
  -1   8   3      234.39      240.18     26.21 o
   0   8   3        3.48      -10.74      8.79 o
   1   8   3      181.01      211.87     21.40 o
   2   8   3        7.07       10.62     10.93 o
   3   8   3      196.22      152.55     19.13 o
   4   8   3       67.97       78.04     15.95 o
   5   8   3      228.76      238.27     28.70 o
   6   8   3        1.00       -7.39     14.75 o
   7   8   3       16.24       29.84     17.38 o
   8   8   3        3.82       15.42     17.16 o
   9   8   3       18.17       13.38     17.84 o
  10   8   3       17.30       28.96     23.85 o
  11   8   3       20.26       34.49     28.30 o
 -11   9   3       31.75       14.14     18.14 o
 -10   9   3       35.47       41.14     20.46 o
  -9   9   3       58.22       40.73     19.52 o
  -8   9   3       13.37        3.34     15.16 o
  -7   9   3       23.07       41.40     19.67 o
  -6   9   3        2.67       -9.22     11.82 o
  -5   9   3       41.32       38.51     13.00 o
  -4   9   3       12.47       23.68     11.89 o
  -3   9   3        3.37       17.30     12.64 o
  -2   9   3       88.45       86.05     15.54 o
  -1   9   3       27.75       42.15     11.79 o
   0   9   3       94.67      120.40     19.16 o
   1   9   3       26.82       22.07     13.35 o
   2   9   3       15.98        7.43     12.50 o
   3   9   3        1.39       19.07     13.45 o
   4   9   3        6.74        9.17     13.40 o
   5   9   3        3.24       -6.26     12.54 o
   6   9   3        2.58        5.01     16.82 o
   7   9   3        0.30       -3.84     17.20 o
   8   9   3        0.39      -10.57     16.59 o
   9   9   3       12.17       28.69     20.93 o
  -9  10   3       13.90       17.36     19.57 o
  -8  10   3        1.97      -16.49     16.52 o
  -7  10   3       15.72       18.22     16.85 o
  -6  10   3       17.51       15.81     15.14 o
  -5  10   3      102.81      107.48     17.46 o
  -4  10   3        7.68       12.48     11.20 o
  -3  10   3       17.77       27.45     13.32 o
  -2  10   3        8.83       -2.90     11.79 o
  -1  10   3       85.35       98.89     15.44 o
   0  10   3       15.44        2.04     11.84 o
   1  10   3       23.72       34.88     15.22 o
   2  10   3        1.39      -18.59     12.39 o
   3  10   3       19.52       15.29     17.26 o
   4  10   3        1.35        3.82     13.95 o
   5  10   3        6.20       31.67     16.17 o
   6  10   3        2.65       32.08     20.53 o
   7  10   3        2.16       23.87     20.56 o
  -7  11   3        1.03        8.06     18.13 o
  -6  11   3        0.17        4.34     17.33 o
  -5  11   3        3.73       -4.25     14.09 o
  -4  11   3        3.39       -6.53     11.77 o
  -3  11   3        9.73       26.78     14.35 o
  -2  11   3        0.29       -0.61     11.42 o
  -1  11   3        9.77       10.50     12.75 o
   0  11   3        0.28      -17.01     13.52 o
   1  11   3        1.53      -15.69     13.04 o
   2  11   3        2.18       -0.61     15.28 o
   3  11   3        1.12      -16.70     16.28 o
   4  11   3        3.69       -1.06     16.07 o
   5  11   3        5.37        1.34     16.58 o
 -16   0   4       31.29       58.28     67.15 o
 -15   0   4       34.37       29.77     24.02 o
 -14   0   4        1.80       -3.62     18.34 o
 -13   0   4        8.13      -11.38     17.15 o
 -12   0   4       51.61       84.12     55.39 o
 -11   0   4      147.18      124.36     25.51 o
 -10   0   4      309.26      336.37     35.52 o
  -9   0   4     1150.71     1206.19     47.18 o
  -8   0   4       22.64       44.52     11.22 o
  -7   0   4      297.26      306.89     21.91 o
  -6   0   4     1548.12     1646.16     58.43 o
  -5   0   4     1575.60     1538.88     77.81 o
  -4   0   4     3051.77     2920.26     75.27 o
  -3   0   4     3193.10     3154.70    165.92 o
  -2   0   4       96.95       75.45     14.31 o
  -1   0   4      118.56      109.57     14.32 o
   0   0   4     4369.56     4306.85    101.05 o
   1   0   4       95.07       83.34      8.58 o
   2   0   4     1802.52     1821.92     69.96 o
   3   0   4      150.97      128.03     17.26 o
   4   0   4     1312.16     1209.53     54.41 o
   5   0   4      212.69      175.27     29.75 o
   6   0   4      148.29      152.27     22.75 o
   7   0   4       46.41       43.14     22.22 o
   8   0   4       54.65       58.17     24.84 o
   9   0   4       11.46        7.84     21.57 o
  10   0   4       38.52       -8.17     24.51 o
  11   0   4      250.68      310.55     56.23 o
  12   0   4        0.99       -0.98     26.80 o
  13   0   4       23.76        7.84     32.35 o
  14   0   4       53.99      -28.43     27.45 o
 -16   1   4       25.97       66.30     19.97 o
 -15   1   4       52.05       93.74     20.89 o
 -14   1   4        0.00       -5.44     12.33 o
 -13   1   4       95.93       77.17     17.51 o
 -12   1   4       75.31       61.99     33.25 o
 -11   1   4       38.16       24.13     13.74 o
 -10   1   4       26.37       19.87     12.18 o
  -9   1   4      115.64      105.05     11.22 o
  -8   1   4      811.42      820.82     26.38 o
  -7   1   4      676.09      671.48     19.62 o
  -6   1   4     1054.68     1119.44     29.51 o
  -5   1   4      343.29      343.55     13.46 o
  -4   1   4      139.22      147.65      7.19 o
  -3   1   4      184.30      180.12     10.01 o
  -2   1   4      961.22      977.80     19.96 o
  -1   1   4      255.89      279.34     14.93 o
   0   1   4      744.85      692.36     14.31 o
   1   1   4        3.59       -0.34      4.10 o
   2   1   4      574.98      580.87     15.91 o
   3   1   4      374.19      356.23     20.02 o
   4   1   4       35.09       36.16      7.65 o
   5   1   4       97.88      117.74     16.72 o
   6   1   4      167.58      194.46     14.99 o
   7   1   4        9.92        0.23     10.88 o
   8   1   4      375.98      351.40     27.87 o
   9   1   4      302.43      310.48     27.15 o
  10   1   4        0.01       -6.46     11.30 o
  11   1   4       48.26       18.01     15.02 o
  12   1   4      151.41      147.26     47.34 o
  13   1   4        3.11        2.71     21.46 o
  14   1   4       21.53       37.26     25.96 o
 -16   2   4        2.59       11.84     13.43 o
 -15   2   4       14.23        9.39     16.13 o
 -14   2   4        0.17        3.69     12.20 o
 -13   2   4        4.82       10.19     11.68 o
 -12   2   4       60.39       66.76     14.77 o
 -11   2   4       27.61       29.27     11.37 o
 -10   2   4      630.27      688.16     34.42 o
  -9   2   4      137.91      115.99     11.05 o
  -8   2   4      154.82      167.33     11.81 o
  -7   2   4       40.09       36.74      7.57 o
  -6   2   4      236.85      267.61     15.75 o
  -5   2   4     2023.39     2082.94     41.27 o
  -4   2   4      182.11      207.93     10.11 o
  -3   2   4       50.00       51.00      4.15 o
  -2   2   4      230.58      209.88      9.06 o
  -1   2   4        6.95        4.18      2.64 o
   0   2   4      616.41      596.64     13.92 o
   1   2   4      352.63      337.76     13.42 o
   2   2   4       19.30       25.38      5.47 o
   3   2   4       20.07       25.67      6.76 o
   4   2   4      101.33       83.38     10.97 o
   5   2   4      133.72      133.51     15.14 o
   6   2   4      408.30      419.28     22.90 o
   7   2   4        0.02        7.73      7.80 o
   8   2   4        1.34        2.82      8.41 o
   9   2   4        7.74        9.27     13.68 o
  10   2   4        2.75        6.11     11.56 o
  11   2   4        0.63       -6.58     11.88 o
  12   2   4        2.69      -10.13     30.06 o
  13   2   4        5.47       25.74     23.51 o
  14   2   4        0.66       31.90     24.38 o
 -16   3   4       18.14       37.28     16.67 o
 -15   3   4        3.87       16.11     13.09 o
 -14   3   4        6.98       -7.71     12.32 o
 -13   3   4       72.96       72.76     18.76 o
 -12   3   4       38.24       17.78     12.23 o
 -11   3   4       25.44       28.67     11.88 o
 -10   3   4        3.41        4.85      9.41 o
  -9   3   4        0.23      -11.29      7.53 o
  -8   3   4        0.53      -10.83     10.34 o
  -7   3   4        4.58        4.40      6.05 o
  -6   3   4      160.32      135.72      9.62 o
  -5   3   4      581.99      614.27     18.86 o
  -4   3   4      797.76      844.21     21.49 o
  -3   3   4        0.58       -5.08      3.39 o
  -2   3   4      546.87      537.92     12.96 o
  -1   3   4      596.22      581.89     19.48 o
   0   3   4       88.56       92.70      6.34 o
   1   3   4      448.21      462.21     14.49 o
   2   3   4        5.11        5.26      4.97 o
   3   3   4      525.70      580.26     21.58 o
   4   3   4       40.83       49.12      7.77 o
   5   3   4      174.42      189.40     12.02 o
   6   3   4       32.69       39.31      7.15 o
   7   3   4        9.56        0.42      8.71 o
   8   3   4        0.96       -0.97      9.13 o
   9   3   4       10.26       21.84     10.55 o
  10   3   4        7.45       20.21     17.44 o
  11   3   4       19.64       17.32     27.12 o
  12   3   4        0.72        5.77     19.41 o
  13   3   4        0.00        7.41     21.81 o
 -15   4   4        2.80        0.07     14.20 o
 -14   4   4        0.16       23.49     22.68 o
 -13   4   4       31.16        5.31     13.16 o
 -12   4   4        2.56       -4.75     11.27 o
 -11   4   4       95.26       86.24     15.68 o
 -10   4   4      224.78      215.82     18.08 o
  -9   4   4       24.20       15.17      8.92 o
  -8   4   4        7.74        3.19      8.31 o
  -7   4   4        5.29       -0.30      7.03 o
  -6   4   4      191.64      199.89     12.25 o
  -5   4   4       70.86       75.39      8.25 o
  -4   4   4       47.79       41.90      6.82 o
  -3   4   4        5.04        9.83      5.06 o
  -2   4   4       41.90       36.47      5.69 o
  -1   4   4        9.14       11.62      5.17 o
   0   4   4       13.50       26.20      6.27 o
   1   4   4       83.71      110.60     13.22 o
   2   4   4        5.29       -1.38      5.47 o
   3   4   4       99.86      115.62     11.43 o
   4   4   4       17.20       21.60      7.51 o
   5   4   4       37.11       48.52     14.29 o
   6   4   4       33.16       28.52     10.20 o
   7   4   4        7.40       18.57     10.36 o
   8   4   4       19.70        0.67     14.48 o
   9   4   4        0.10        3.68     15.96 o
  10   4   4       27.57       11.27     15.21 o
  11   4   4        4.07        1.97     27.57 o
  12   4   4        7.59       17.46     24.46 o
  13   4   4        0.62       17.75     18.68 o
 -15   5   4        3.02        8.87     15.78 o
 -14   5   4        1.28       -1.09     14.17 o
 -13   5   4       56.83       44.21     17.85 o
 -12   5   4       36.04       34.32     14.73 o
 -11   5   4      325.25      348.79     28.23 o
 -10   5   4       43.44       27.94     15.57 o
  -9   5   4       29.94       50.40     11.57 o
  -8   5   4      185.96      193.98     15.22 o
  -7   5   4        3.09       -3.13      7.13 o
  -6   5   4        0.60        1.68      7.38 o
  -5   5   4       50.98       64.04      9.58 o
  -4   5   4      445.65      469.58     31.86 o
  -3   5   4        7.25        3.25      5.67 o
  -2   5   4       15.79       12.07      7.20 o
  -1   5   4      238.33      252.15     14.75 o
   0   5   4       25.91       33.77      7.85 o
   1   5   4       69.45       73.46      8.92 o
   2   5   4       91.24       88.87     15.78 o
   3   5   4        0.26       -8.94      5.96 o
   4   5   4        0.71       -2.38      7.33 o
   5   5   4        5.92       23.91     10.94 o
   6   5   4        0.10       18.60     11.47 o
   7   5   4       40.47       64.06     16.29 o
   8   5   4        0.14       -6.82     12.28 o
   9   5   4        1.10       15.98     14.91 o
  10   5   4      135.79      133.21     24.21 o
  11   5   4       25.02       -2.80     17.03 o
  12   5   4        1.94        1.60     18.39 o
 -14   6   4        3.45       28.16     16.41 o
 -13   6   4        2.27      -10.99     13.11 o
 -12   6   4        0.95        0.73     13.11 o
 -11   6   4      160.71      163.56     26.60 o
 -10   6   4       54.31       52.74     15.24 o
  -9   6   4       81.72       63.63     15.05 o
  -8   6   4        4.90        3.90      8.46 o
  -7   6   4       56.73       49.98     10.62 o
  -6   6   4        0.13       -9.86      6.57 o
  -5   6   4      110.89      105.70     12.28 o
  -4   6   4       47.92       38.70      8.29 o
  -3   6   4       44.19       45.63      9.24 o
  -2   6   4       64.37       59.49      8.73 o
  -1   6   4      102.57      112.40     10.54 o
   0   6   4       15.35        9.82      7.23 o
   1   6   4      162.36      167.08     17.56 o
   2   6   4      376.86      419.59     28.75 o
   3   6   4        8.69        5.08      7.75 o
   4   6   4       44.33       57.43     10.47 o
   5   6   4       73.75       66.17     17.68 o
   6   6   4        0.10       -5.32     11.60 o
   7   6   4      134.29      128.60     22.03 o
   8   6   4      172.78      138.45     23.26 o
   9   6   4      100.87       77.52     19.99 o
  10   6   4       28.90       61.57     20.77 o
  11   6   4        1.23        5.82     17.06 o
  12   6   4       34.04       40.76     22.74 o
 -13   7   4        8.42       -1.84     17.17 o
 -12   7   4        4.04        7.22     15.48 o
 -11   7   4        5.64      -24.39     18.55 o
 -10   7   4        1.26       16.84     13.95 o
  -9   7   4        0.29       16.70     13.17 o
  -8   7   4      138.86      131.23     16.62 o
  -7   7   4       79.15       73.26     16.34 o
  -6   7   4       70.66       92.96     13.07 o
  -5   7   4      131.68      123.30     11.65 o
  -4   7   4       59.55       98.55     12.27 o
  -3   7   4        0.00       -1.65      7.95 o
  -2   7   4        1.06       15.26      7.79 o
  -1   7   4        1.39       -9.78      7.01 o
   0   7   4       97.67       93.20     12.18 o
   1   7   4        2.23       -8.75      8.32 o
   2   7   4      118.79      165.86     18.52 o
   3   7   4       70.00       60.71     21.22 o
   4   7   4       11.21       -6.71     10.85 o
   5   7   4        6.32       10.42     16.40 o
   6   7   4      172.80      167.36     32.98 o
   7   7   4       10.73       41.11     17.24 o
   8   7   4      218.64      262.08     32.22 o
   9   7   4       14.02       25.56     18.56 o
  10   7   4        8.81        6.89     17.71 o
  11   7   4        0.28        1.52     18.15 o
 -12   8   4        1.91       -7.53     23.39 o
 -11   8   4        2.81       -3.57     28.34 o
 -10   8   4        0.69       -6.91     17.01 o
  -9   8   4        4.91       -0.55     11.36 o
  -8   8   4       28.62       33.81     14.62 o
  -7   8   4        0.05       10.87     11.79 o
  -6   8   4       95.76       73.77     22.93 o
  -5   8   4      115.05      118.46     14.04 o
  -4   8   4        7.68       -1.56      9.51 o
  -3   8   4       34.81       36.73     10.80 o
  -2   8   4        0.22        0.48      8.80 o
  -1   8   4        3.57        4.60      8.61 o
   0   8   4       39.58       34.70     10.81 o
   1   8   4        3.77       -4.35      9.69 o
   2   8   4      161.23      191.77     21.47 o
   3   8   4       28.74       18.12     12.94 o
   4   8   4      162.01      142.59     24.63 o
   5   8   4        0.40        8.19     14.99 o
   6   8   4      121.32       77.16     20.25 o
   7   8   4        0.43        7.92     15.34 o
   8   8   4        6.46       23.23     16.82 o
   9   8   4        2.30       34.69     19.96 o
  10   8   4        3.52      -14.66     17.92 o
 -11   9   4        3.46        3.04     17.69 o
 -10   9   4        0.05       -6.41     17.15 o
  -9   9   4        2.40       29.93     25.14 o
  -8   9   4       12.98        5.45     15.07 o
  -7   9   4       23.41       42.89     14.73 o
  -6   9   4        2.25       -6.79     11.91 o
  -5   9   4        1.34       10.86     16.80 o
  -4   9   4      142.92      139.98     17.88 o
  -3   9   4      137.48      144.21     17.82 o
  -2   9   4       69.62       70.27     13.46 o
  -1   9   4       11.31       24.53     11.39 o
   0   9   4      210.10      201.27     20.20 o
   1   9   4       15.17       12.35     13.52 o
   2   9   4      182.77      197.98     22.92 o
   3   9   4        3.75       23.56     13.86 o
   4   9   4        9.40       -6.61     19.50 o
   5   9   4        0.99       -7.40     18.00 o
   6   9   4        6.20        0.19     15.90 o
   7   9   4        4.81       10.73     16.59 o
   8   9   4        3.20       10.95     17.78 o
  -9  10   4        1.67        6.14     17.34 o
  -8  10   4       18.09       71.09     21.66 o
  -7  10   4        0.04        3.81     16.74 o
  -6  10   4       17.13       10.10     14.75 o
  -5  10   4        1.58       14.82     12.68 o
  -4  10   4        0.68        7.16     12.40 o
  -3  10   4       49.89       41.82     13.09 o
  -2  10   4       29.64       34.78     12.53 o
  -1  10   4        5.77       16.93     11.95 o
   0  10   4       18.26       22.04     13.51 o
   1  10   4        5.02       13.88     14.53 o
   2  10   4        7.38       -7.65     13.47 o
   3  10   4        2.69       -6.06     13.41 o
   4  10   4       48.61       59.27     18.15 o
   5  10   4        0.42       14.58     19.22 o
   6  10   4        0.35      -12.15     16.96 o
   7  10   4        2.57       85.41     23.54 o
  -6  11   4        1.14        0.88     18.21 o
  -5  11   4        0.07       -8.93     12.30 o
  -4  11   4        9.52       15.24     13.26 o
  -3  11   4        3.62        1.97     11.36 o
  -2  11   4        0.14       -8.42     11.11 o
  -1  11   4       14.12       17.22     14.27 o
   0  11   4        7.69       18.37     14.00 o
   1  11   4        1.43      -12.23     12.78 o
   2  11   4        3.65      -20.28     13.52 o
   3  11   4        9.88       22.24     17.89 o
   4  11   4        0.00       33.96     17.43 o
 -16   1   5        0.90       15.57     16.07 o
 -15   1   5       12.31       35.42     16.26 o
 -14   1   5        8.37       -1.75     12.41 o
 -13   1   5       25.46       48.58     15.61 o
 -12   1   5      125.15       87.90     28.06 o
 -11   1   5       26.53       27.30     18.68 o
 -10   1   5       90.37      107.23     10.35 o
  -9   1   5        7.80       10.71      6.14 o
  -8   1   5       75.99       77.46      8.91 o
  -7   1   5     1266.54     1306.57     39.24 o
  -6   1   5      534.24      555.53     17.46 o
  -5   1   5        7.22        9.52      3.73 o
  -4   1   5      207.61      214.54     15.09 o
  -3   1   5      894.71      883.09     19.91 o
  -2   1   5      266.09      262.59      7.57 o
  -1   1   5       14.26       19.47      4.46 o
   0   1   5      469.76      448.37     15.27 o
   1   1   5      414.53      402.40     13.86 o
   2   1   5      146.87      153.39      9.55 o
   3   1   5      956.72      924.90     50.30 o
   4   1   5      351.61      414.73     22.04 o
   5   1   5       16.49       11.32      6.84 o
   6   1   5       26.77       17.66      7.15 o
   7   1   5      103.24      107.28     15.09 o
   8   1   5      182.57      148.63     17.93 o
   9   1   5        9.44       17.20     13.17 o
  10   1   5        5.57        4.30     13.70 o
  11   1   5       11.29       50.96     16.44 o
  12   1   5       25.93       24.91     21.27 o
  13   1   5        0.67       43.98     23.87 o
 -16   2   5       34.30       32.48     15.06 o
 -15   2   5        2.27        5.56     12.82 o
 -14   2   5       42.82       21.72     15.24 o
 -13   2   5       10.35       15.42     12.37 o
 -12   2   5        5.74       -1.04     10.56 o
 -11   2   5      110.00       84.28     26.04 o
 -10   2   5       13.58       18.00      8.27 o
  -9   2   5       22.58       18.86      7.74 o
  -8   2   5       68.81       76.83      8.30 o
  -7   2   5      190.65      234.44     13.91 o
  -6   2   5        5.12        7.64      4.19 o
  -5   2   5       39.20       39.72      3.98 o
  -4   2   5        6.36       20.98      4.70 o
  -3   2   5       55.59       71.69      9.77 o
  -2   2   5      551.72      524.58     18.28 o
  -1   2   5      133.51      138.68      8.99 o
   0   2   5       35.10       32.08      4.50 o
   1   2   5      294.15      340.40     14.65 o
   2   2   5     3010.08     3188.45     66.81 o
   3   2   5        0.92        8.28      6.81 o
   4   2   5        0.35        1.72      7.79 o
   5   2   5        0.24        0.11      9.66 o
   6   2   5      565.82      582.64     27.28 o
   7   2   5        0.67      -11.02      7.35 o
   8   2   5       46.32       62.52     31.14 o
   9   2   5       13.01       12.01     12.29 o
  10   2   5       29.47       21.63     13.40 o
  11   2   5       24.31       24.24     20.37 o
  12   2   5        7.07      -21.81     16.17 o
  13   2   5       10.55       15.37     21.53 o
 -16   3   5       13.78       23.06     14.96 o
 -15   3   5        6.38       -3.80     12.49 o
 -14   3   5       14.27        1.85     12.71 o
 -13   3   5      161.19      166.09     20.99 o
 -12   3   5        5.77       11.36     11.52 o
 -11   3   5       91.99       79.76     14.39 o
 -10   3   5       28.90       11.97      9.14 o
  -9   3   5        4.93       -6.62      6.16 o
  -8   3   5        5.75        2.97      5.82 o
  -7   3   5        3.11       14.02      7.28 o
  -6   3   5        0.15       -3.66      4.67 o
  -5   3   5        2.20        0.28      4.25 o
  -4   3   5      123.94      150.84      9.10 o
  -3   3   5      153.14      160.00     12.38 o
  -2   3   5       11.39       14.67      4.06 o
  -1   3   5       12.58        7.73      4.13 o
   0   3   5     1122.50     1122.26     24.64 o
   1   3   5      283.49      321.42     12.94 o
   2   3   5       82.06       87.72      8.18 o
   3   3   5      562.65      583.84     18.25 o
   4   3   5        7.31       -4.50      7.32 o
   5   3   5        5.28        7.39      9.36 o
   6   3   5        6.69       17.14      9.82 o
   7   3   5       14.01       28.56     11.70 o
   8   3   5        0.95        7.88     11.20 o
   9   3   5       62.71       64.52     14.81 o
  10   3   5       48.57        7.70     45.10 o
  11   3   5       24.20       18.30     20.59 o
  12   3   5       41.89       18.16     21.14 o
  13   3   5       11.16       11.47     22.89 o
 -15   4   5       50.18       69.32     18.13 o
 -14   4   5        1.09       16.17     13.80 o
 -13   4   5       48.21       29.48     14.45 o
 -12   4   5       16.79       27.98     13.30 o
 -11   4   5      361.82      375.62     34.12 o
 -10   4   5      140.03      166.05     16.38 o
  -9   4   5       43.26       52.16      9.51 o
  -8   4   5       12.91       18.99      7.55 o
  -7   4   5      191.13      197.96     12.37 o
  -6   4   5       33.66       41.91      7.18 o
  -5   4   5       87.11       91.17     10.67 o
  -4   4   5        6.68        4.24      4.05 o
  -3   4   5       60.15       59.68      7.05 o
  -2   4   5      269.75      300.48     15.71 o
  -1   4   5       13.64       19.77      5.52 o
   0   4   5       84.13       93.73     10.00 o
   1   4   5      168.28      175.32     14.78 o
   2   4   5      141.51      129.35     10.41 o
   3   4   5       21.66       15.66      7.21 o
   4   4   5      329.02      322.01     17.94 o
   5   4   5       70.16       78.18     11.06 o
   6   4   5       84.23       75.42     10.51 o
   7   4   5       21.19       18.04     13.88 o
   8   4   5      265.68      264.78     30.44 o
   9   4   5        8.23      -19.62     13.08 o
  10   4   5        0.27      -14.38     12.59 o
  11   4   5       17.45       61.33     19.80 o
  12   4   5        0.70       -3.36     16.22 o
 -15   5   5       23.92       38.18     17.99 o
 -14   5   5        4.52       11.52     14.05 o
 -13   5   5       27.62       34.70     14.87 o
 -12   5   5        0.55        0.29     12.15 o
 -11   5   5       91.23       68.70     30.98 o
 -10   5   5        5.95        3.62     15.23 o
  -9   5   5       87.84       89.09     13.42 o
  -8   5   5      595.59      616.06     26.53 o
  -7   5   5      691.65      684.33     25.07 o
  -6   5   5      129.44      132.09     11.46 o
  -5   5   5      178.47      201.13     13.09 o
  -4   5   5      119.85      134.08     10.96 o
  -3   5   5       19.36       19.38      5.70 o
  -2   5   5      100.31       97.94      8.79 o
  -1   5   5       28.45       20.19      6.20 o
   0   5   5       77.40       70.71      8.47 o
   1   5   5       80.05       80.08     11.46 o
   2   5   5       23.50        6.61      8.04 o
   3   5   5        9.58       18.41      7.93 o
   4   5   5      162.80      167.15     14.00 o
   5   5   5      104.80      101.85     28.51 o
   6   5   5        4.30        4.52     12.88 o
   7   5   5       22.33       29.59     15.27 o
   8   5   5        0.51        1.84     13.69 o
   9   5   5        9.86       36.77     16.92 o
  10   5   5       74.54       85.78     21.89 o
  11   5   5        2.39       12.08     17.25 o
  12   5   5        0.16       -7.80     25.97 o
 -14   6   5        3.33        2.11     15.78 o
 -13   6   5        0.54      -17.75     13.54 o
 -12   6   5        0.41        0.39     12.47 o
 -11   6   5        0.54       11.73     13.13 o
 -10   6   5        7.64        0.79     11.32 o
  -9   6   5       12.21       17.54     12.00 o
  -8   6   5       48.05       35.58     12.06 o
  -7   6   5        1.11        7.09      7.94 o
  -6   6   5       40.82       41.61     11.52 o
  -5   6   5      178.56      206.03     15.99 o
  -4   6   5       13.78       19.59      7.71 o
  -3   6   5       74.90       68.31      9.04 o
  -2   6   5        0.45       -5.46      6.11 o
  -1   6   5      190.76      215.55     14.80 o
   0   6   5       33.47       26.88      8.42 o
   1   6   5       77.10       76.03     12.16 o
   2   6   5       97.11      123.19     21.04 o
   3   6   5       59.40       63.56     16.39 o
   4   6   5       67.79       92.47     28.20 o
   5   6   5      115.04      145.59     21.45 o
   6   6   5       17.39       21.21     15.27 o
   7   6   5        3.55        0.02     14.70 o
   8   6   5       23.69       36.06     17.93 o
   9   6   5        4.80       15.87     16.54 o
  10   6   5        1.86      -14.81     14.24 o
  11   6   5       37.53       23.09     19.37 o
 -13   7   5        0.00        9.87     15.83 o
 -12   7   5        0.93       -8.28     13.51 o
 -11   7   5        3.90       13.53     14.15 o
 -10   7   5        5.54       -5.99     13.27 o
  -9   7   5       25.12       37.83     16.25 o
  -8   7   5       22.71       44.74     15.56 o
  -7   7   5        2.26        2.04     10.03 o
  -6   7   5       47.67       67.61     13.87 o
  -5   7   5        2.11      -18.23     12.15 o
  -4   7   5       19.12       15.95      8.91 o
  -3   7   5       37.46       27.23      8.40 o
  -2   7   5        3.59       -0.05      7.39 o
  -1   7   5        0.51        4.55      8.00 o
   0   7   5      121.64      131.99     13.96 o
   1   7   5      350.86      347.15     24.41 o
   2   7   5       60.96       51.35     14.93 o
   3   7   5      168.60      144.41     18.74 o
   4   7   5       16.18       26.65     14.88 o
   5   7   5       19.50       -8.65     14.21 o
   6   7   5        1.10      -11.36     13.59 o
   7   7   5       11.25        8.37     16.17 o
   8   7   5        3.77       12.25     24.38 o
   9   7   5        7.99       21.20     17.35 o
  10   7   5        8.01       -8.65     18.22 o
 -12   8   5        1.26        7.17     21.13 o
 -11   8   5        0.67        4.47     14.83 o
 -10   8   5        1.91       -1.20     13.61 o
  -9   8   5       43.64       28.74     13.42 o
  -8   8   5       38.96       26.86     21.12 o
  -7   8   5        1.28       -3.15     12.36 o
  -6   8   5        2.26       -5.11     11.26 o
  -5   8   5        1.69        0.13      9.41 o
  -4   8   5        1.83       -0.28      9.49 o
  -3   8   5       12.82       16.43      9.63 o
  -2   8   5       14.69       22.04      9.68 o
  -1   8   5      206.57      188.18     18.24 o
   0   8   5      216.43      224.19     19.91 o
   1   8   5        0.48        7.18     10.46 o
   2   8   5       22.07       35.15     11.92 o
   3   8   5       35.31       12.48     12.92 o
   4   8   5       88.24      137.87     19.72 o
   5   8   5       14.23       14.87     20.45 o
   6   8   5       12.40       27.98     20.06 o
   7   8   5        1.58       38.26     18.72 o
   8   8   5        5.03       18.24     19.37 o
   9   8   5        0.14      -12.05     16.93 o
 -10   9   5       19.86       24.29     18.15 o
  -9   9   5        0.01      -13.55     14.17 o
  -8   9   5       18.77       27.56     14.59 o
  -7   9   5        3.26        3.56     15.56 o
  -6   9   5       23.60       34.64     14.46 o
  -5   9   5        7.90       17.18     11.89 o
  -4   9   5        0.78       -8.06      9.70 o
  -3   9   5        0.28        2.24      9.58 o
  -2   9   5        1.36       -8.38      9.13 o
  -1   9   5        1.25       -2.10     10.78 o
   0   9   5       14.51       14.57     11.72 o
   1   9   5        4.72       13.59     12.89 o
   2   9   5       12.43       -1.25     11.67 o
   3   9   5        3.66      -15.51     12.51 o
   4   9   5        0.04      -12.05     15.80 o
   5   9   5        0.00       -7.58     15.03 o
   6   9   5        0.47        4.37     29.55 o
   7   9   5        0.48       24.19     18.86 o
  -8  10   5        0.51       -6.98     22.67 o
  -7  10   5        1.85      -19.91     13.27 o
  -6  10   5        3.78        7.30     14.77 o
  -5  10   5       37.20       51.55     14.81 o
  -4  10   5       12.95        0.90     12.03 o
  -3  10   5        0.49        6.22     11.10 o
  -2  10   5        6.15       -6.58     12.20 o
  -1  10   5        1.19       -9.58     11.80 o
   0  10   5        3.66       -8.29     12.38 o
   1  10   5       10.39        9.18     13.07 o
   2  10   5        2.15       -7.11     12.55 o
   3  10   5        6.33       -0.50     13.60 o
   4  10   5        1.49       -6.93     14.16 o
   5  10   5        8.69        3.82     20.70 o
  -5  11   5        1.83       27.41     13.58 o
  -4  11   5        1.55      -18.43     12.29 o
  -3  11   5       34.47       35.41     15.02 o
  -2  11   5        8.72      -10.75     13.81 o
  -1  11   5        0.05       -8.52     16.28 o
   0  11   5        0.14        1.47     14.29 o
   1  11   5        0.03      -11.25     14.26 o
   2  11   5        0.02       -0.47     15.95 o
 -16   0   6        0.93       13.07     39.54 o
 -15   0   6       36.85       47.83     25.67 o
 -14   0   6        2.93       -4.93     18.20 o
 -13   0   6        0.99       28.49     20.25 o
 -12   0   6        0.17        2.92     40.68 o
 -11   0   6        0.01       -1.29     14.87 o
 -10   0   6      208.15      215.87     18.54 o
  -9   0   6      485.37      529.73     44.53 o
  -8   0   6       62.56       60.20     10.98 o
  -7   0   6      315.65      325.36     17.80 o
  -6   0   6      369.39      385.91     28.45 o
  -5   0   6      275.22      311.29     21.25 o
  -4   0   6      452.32      417.43     51.03 o
  -3   0   6       24.94        4.25     16.34 o
  -2   0   6      744.45      690.16     67.44 o
  -1   0   6      254.10      274.70     20.38 o
   0   0   6     4525.93     4621.15    244.23 o
   1   0   6     1389.32     1475.17     45.70 o
   2   0   6     2308.58     2282.86     69.28 o
   3   0   6       34.23       33.97     12.98 o
   4   0   6       31.75       58.23     31.86 o
   5   0   6       79.17       70.57     17.49 o
   6   0   6      377.96      378.12     35.59 o
   7   0   6        5.79        7.38     13.75 o
   8   0   6      222.05      249.55     32.68 o
   9   0   6       68.68       35.56     19.18 o
  10   0   6        0.93       -3.92     23.04 o
  11   0   6        4.58       -8.99     16.17 o
  12   0   6        7.21       -7.94     38.23 o
 -16   1   6        7.26       47.13     25.55 o
 -15   1   6        0.04       -1.51     11.50 o
 -14   1   6       17.83       15.68     11.97 o
 -13   1   6       10.65       16.08     11.02 o
 -12   1   6        1.42       10.71      9.56 o
 -11   1   6       14.85       23.91     14.48 o
 -10   1   6        0.81        5.31      6.95 o
  -9   1   6       31.30       33.63      9.26 o
  -8   1   6        1.16        3.41      7.46 o
  -7   1   6       11.02       22.04      5.52 o
  -6   1   6        2.56       -3.30      6.08 o
  -5   1   6        7.34       10.18      5.44 o
  -4   1   6        2.80       10.39      6.03 o
  -3   1   6        5.10       10.94      4.26 o
  -2   1   6      120.91      119.89      6.89 o
  -1   1   6        0.03       -2.77      6.08 o
   0   1   6     1315.06     1383.64     54.04 o
   1   1   6        1.19        8.69      3.57 o
   2   1   6        4.18       -6.73      4.48 o
   3   1   6      140.16      134.18     12.18 o
   4   1   6      110.38      150.25     15.08 o
   5   1   6      325.18      356.74     18.44 o
   6   1   6      152.79      141.01     13.52 o
   7   1   6        4.83        2.82      9.79 o
   8   1   6      103.30      121.65     17.43 o
   9   1   6       16.89        8.24     17.57 o
  10   1   6       27.22       20.92     13.95 o
  11   1   6       27.02       40.26     15.03 o
  12   1   6        1.33       -0.33     25.80 o
 -16   2   6       18.59       10.51     16.02 o
 -15   2   6        0.85        9.15     11.89 o
 -14   2   6       16.76       30.39     12.35 o
 -13   2   6        2.45        0.77     11.05 o
 -12   2   6        0.34       -5.63      9.51 o
 -11   2   6        2.32        5.84     10.25 o
 -10   2   6        7.26        1.44      6.35 o
  -9   2   6       27.22       17.49      5.89 o
  -8   2   6        0.79        8.77      4.97 o
  -7   2   6       83.96       88.84      9.54 o
  -6   2   6      324.37      356.59     13.46 o
  -5   2   6       10.29       11.96      4.32 o
  -4   2   6        4.29        7.58      5.10 o
  -3   2   6       62.22       71.60      7.36 o
  -2   2   6      214.49      199.82     11.35 o
  -1   2   6      221.90      245.51     17.17 o
   0   2   6        9.20       15.79      4.16 o
   1   2   6      112.78      121.62      8.95 o
   2   2   6      160.54      167.32     11.08 o
   3   2   6       13.50       23.81      8.04 o
   4   2   6      170.19      173.08     14.34 o
   5   2   6       40.26       56.75     14.39 o
   6   2   6     1231.82     1140.22     54.32 o
   7   2   6      111.44       91.71     15.01 o
   8   2   6       28.34       27.35     12.13 o
   9   2   6       38.78       22.70     12.67 o
  10   2   6       11.30       31.74     16.58 o
  11   2   6       44.13       17.45     18.83 o
  12   2   6        2.15       18.58     18.28 o
 -15   3   6       35.81       48.15     16.55 o
 -14   3   6       51.32       79.52     17.26 o
 -13   3   6       51.64       57.68     15.30 o
 -12   3   6       90.30       88.00     15.45 o
 -11   3   6       16.38       23.69     10.70 o
 -10   3   6        8.40       11.15      8.01 o
  -9   3   6        0.90       -4.66      7.20 o
  -8   3   6       17.09       15.96      5.75 o
  -7   3   6        9.72       12.08      5.09 o
  -6   3   6       24.44       20.59      4.34 o
  -5   3   6       10.93       12.95      5.94 o
  -4   3   6       21.92       19.90      6.35 o
  -3   3   6       26.92       34.48      8.44 o
  -2   3   6       75.51       75.31      6.09 o
  -1   3   6      383.91      420.94     14.95 o
   0   3   6       77.17       78.44      7.10 o
   1   3   6      209.45      202.25     16.11 o
   2   3   6      108.27      118.32     11.45 o
   3   3   6        2.12       -1.74      6.09 o
   4   3   6        6.83        6.74      8.74 o
   5   3   6       12.54       18.62     10.06 o
   6   3   6       97.31      116.40     15.78 o
   7   3   6       53.32       43.57     12.09 o
   8   3   6        2.05        3.35     10.12 o
   9   3   6       40.90       34.73     17.65 o
  10   3   6        1.89       12.08     18.89 o
  11   3   6        0.00       10.41     19.05 o
  12   3   6        0.21        5.92     17.24 o
 -15   4   6        8.52       15.51     19.52 o
 -14   4   6        2.05        7.43     15.16 o
 -13   4   6        6.28        3.65     11.88 o
 -12   4   6        4.69        5.19     12.33 o
 -11   4   6        5.69        9.65     10.49 o
 -10   4   6      129.70       93.41     23.78 o
  -9   4   6       21.92        6.98      7.22 o
  -8   4   6       94.60       92.60      9.42 o
  -7   4   6       13.53        3.32      5.96 o
  -6   4   6        0.07        2.11      5.38 o
  -5   4   6      131.80      133.27      8.44 o
  -4   4   6       90.19       90.34      9.42 o
  -3   4   6      337.95      358.57     16.77 o
  -2   4   6      109.22      105.74      8.27 o
  -1   4   6        0.10        0.28      5.17 o
   0   4   6      168.49      174.32     11.09 o
   1   4   6        6.95        6.43      5.90 o
   2   4   6       17.32        9.52      6.49 o
   3   4   6        9.25       17.61      8.17 o
   4   4   6      328.87      347.30     19.97 o
   5   4   6      239.53      261.09     27.84 o
   6   4   6      160.67      148.88     19.31 o
   7   4   6       44.55       70.50     17.37 o
   8   4   6       31.80       37.31     15.72 o
   9   4   6        5.53       -2.25     14.54 o
  10   4   6        1.87        9.87     16.08 o
  11   4   6       15.73       17.73     17.97 o
 -14   5   6       88.79      133.93     35.24 o
 -13   5   6        0.92        7.86     23.72 o
 -12   5   6       34.07       31.87     18.25 o
 -11   5   6       22.62        2.68     23.44 o
 -10   5   6      181.44      180.33     20.29 o
  -9   5   6        0.91        1.61     10.66 o
  -8   5   6      302.51      339.17     19.39 o
  -7   5   6      110.24       91.34     11.96 o
  -6   5   6      134.08      155.50     13.03 o
  -5   5   6        6.59       -1.67      4.82 o
  -4   5   6       83.45       89.59      9.18 o
  -3   5   6      165.99      177.56     11.89 o
  -2   5   6       85.10       88.99     12.05 o
  -1   5   6      107.72      128.04     10.48 o
   0   5   6        0.20       -6.90      6.26 o
   1   5   6      144.21      139.33     14.17 o
   2   5   6        0.09      -10.74      7.16 o
   3   5   6        0.94        3.24      8.73 o
   4   5   6        5.91       -2.04     11.01 o
   5   5   6       74.81       72.05     15.52 o
   6   5   6        8.83      -14.39     25.27 o
   7   5   6       42.16       45.26     17.17 o
   8   5   6        0.51      -15.18     13.43 o
   9   5   6        2.22       -3.91     17.33 o
  10   5   6        1.64       -6.39     16.08 o
  11   5   6        2.22      -10.25     16.26 o
 -14   6   6        0.13       -2.37     14.96 o
 -13   6   6        0.00       -9.24     12.88 o
 -12   6   6        2.69      -13.36     11.88 o
 -11   6   6       28.19       57.90     15.30 o
 -10   6   6       39.89       37.77     14.00 o
  -9   6   6        0.72      -16.16     13.09 o
  -8   6   6       17.25       25.17     11.08 o
  -7   6   6       10.33       15.36     10.16 o
  -6   6   6      189.17      124.71     13.64 o
  -5   6   6        4.29        5.21      7.20 o
  -4   6   6       56.55       63.28      8.64 o
  -3   6   6        4.36        1.77      8.78 o
  -2   6   6      107.00       83.17      9.33 o
  -1   6   6      310.44      352.95     26.76 o
   0   6   6      435.62      447.08     24.05 o
   1   6   6       14.49       26.05      9.52 o
   2   6   6      145.85      181.57     25.41 o
   3   6   6      128.38      131.53     17.77 o
   4   6   6      190.91      164.62     20.04 o
   5   6   6        5.28       -8.24     11.61 o
   6   6   6       62.87       96.76     20.02 o
   7   6   6        0.26        1.75     18.13 o
   8   6   6       47.69       37.88     26.49 o
   9   6   6       16.34        4.51     16.94 o
  10   6   6        0.12       -4.00     17.77 o
 -13   7   6        6.53        5.86     15.81 o
 -12   7   6        0.98       23.37     14.83 o
 -11   7   6        0.00        1.67     13.60 o
 -10   7   6        0.91      -12.34     12.44 o
  -9   7   6        6.00        2.95     12.29 o
  -8   7   6        0.61      -10.92     10.28 o
  -7   7   6        4.62        9.65     11.18 o
  -6   7   6       10.80        7.54     10.86 o
  -5   7   6       16.10       33.60     10.50 o
  -4   7   6      150.35      146.48     13.20 o
  -3   7   6       33.63       24.10     10.29 o
  -2   7   6       42.93       21.65      9.32 o
  -1   7   6       13.37       12.24      8.98 o
   0   7   6      397.01      437.93     25.67 o
   1   7   6        0.26        2.41      9.26 o
   2   7   6        5.15        5.47     10.03 o
   3   7   6      153.76      155.61     18.05 o
   4   7   6      174.71      160.56     21.25 o
   5   7   6        0.42        1.42     13.86 o
   6   7   6        0.06      -21.06     14.04 o
   7   7   6        1.73       -4.46     15.32 o
   8   7   6       78.87       69.51     21.58 o
   9   7   6        0.53       -0.73     18.44 o
 -11   8   6        0.14       -2.29     15.62 o
 -10   8   6        0.62      -10.57     12.20 o
  -9   8   6        3.62       -7.70     11.73 o
  -8   8   6        0.04        7.65     12.42 o
  -7   8   6        4.80        7.47     15.23 o
  -6   8   6       35.07       13.15     16.95 o
  -5   8   6      103.70      116.03     20.62 o
  -4   8   6        0.27        5.71      9.33 o
  -3   8   6       11.83       25.55     11.11 o
  -2   8   6        3.02        0.75     10.43 o
  -1   8   6        0.06      -12.00      9.49 o
   0   8   6        0.12        0.00     10.18 o
   1   8   6        2.44      -13.17      9.60 o
   2   8   6        8.71       -1.03     10.84 o
   3   8   6       29.06       49.79     14.10 o
   4   8   6       26.59       23.90     15.74 o
   5   8   6       24.19        6.90     20.68 o
   6   8   6      165.40      215.01     28.95 o
   7   8   6        8.61       39.78     23.51 o
   8   8   6        1.22       50.87     26.04 o
 -10   9   6        0.42        0.25     16.48 o
  -9   9   6        0.30       -8.34     13.74 o
  -8   9   6       13.99       -4.29     13.15 o
  -7   9   6        3.00        0.56     15.44 o
  -6   9   6        1.91       17.51     13.81 o
  -5   9   6       15.74       -4.12     12.23 o
  -4   9   6        9.14       15.96     11.49 o
  -3   9   6       39.75       86.03     19.91 o
  -2   9   6       12.90       25.39     14.69 o
  -1   9   6       15.03        3.60     11.68 o
   0   9   6        2.66      -14.87     11.51 o
   1   9   6        9.30       27.28     13.72 o
   2   9   6       27.40       23.82     13.74 o
   3   9   6        6.78       -7.68     13.73 o
   4   9   6        1.50      -14.60     14.22 o
   5   9   6        4.84      -10.28     19.06 o
   6   9   6       48.85       63.97     26.15 o
  -7  10   6        3.86       -0.39     14.51 o
  -6  10   6        2.17       -0.67     13.43 o
  -5  10   6        1.21       -2.11     13.63 o
  -4  10   6        9.25       11.52     13.10 o
  -3  10   6        8.11       -3.04     12.89 o
  -2  10   6        0.83      -12.81     13.56 o
  -1  10   6        2.51       -9.90     12.58 o
   0  10   6        4.06       -6.14     13.35 o
   1  10   6        0.35      -12.01     16.84 o
   2  10   6        0.09       -0.82     14.30 o
   3  10   6       15.41       16.01     15.98 o
   4  10   6       68.65       72.99     35.15 o
  -2  11   6        5.38        3.14     14.72 o
 -15   1   7        6.34        4.29     14.83 o
 -14   1   7        4.80       15.33     17.55 o
 -13   1   7        0.19       10.19     16.24 o
 -12   1   7       33.25       28.24     10.10 o
 -11   1   7        1.46        6.68      7.75 o
 -10   1   7        9.49       -3.41      7.99 o
  -9   1   7        3.56       -0.41      4.74 o
  -8   1   7       53.19       58.56     11.78 o
  -7   1   7        5.76        5.07      7.54 o
  -6   1   7       36.77       43.33      8.19 o
  -5   1   7      212.85      236.35     12.85 o
  -4   1   7      419.87      411.03     19.52 o
  -3   1   7       13.37        8.16      3.04 o
  -2   1   7       27.35       19.83      5.75 o
  -1   1   7       98.21       58.89     14.36 o
   0   1   7       74.80       50.18     13.62 o
   1   1   7        2.58        6.45      3.99 o
   2   1   7       20.26       16.42      6.17 o
   3   1   7      246.83      284.38     22.00 o
   4   1   7      331.35      351.98     23.43 o
   5   1   7       44.37       61.14     10.09 o
   6   1   7        4.81       -3.93      9.76 o
   7   1   7        8.76        6.64     10.63 o
   8   1   7       70.16       70.51     15.23 o
   9   1   7       11.43       -3.96     15.67 o
  10   1   7        0.22       -8.24     11.92 o
  11   1   7        0.55       24.60     19.54 o
 -15   2   7       12.54        0.89     16.62 o
 -14   2   7        3.19        1.45     13.53 o
 -13   2   7        2.56      -15.82     28.43 o
 -12   2   7        7.04        4.55     10.19 o
 -11   2   7       11.13       16.85      9.96 o
 -10   2   7        3.49        8.69      5.43 o
  -9   2   7        1.89        5.02      6.49 o
  -8   2   7       12.98       13.69      5.64 o
  -7   2   7        3.74        4.46      8.13 o
  -6   2   7       14.51       16.84     10.09 o
  -5   2   7      295.78      281.81     21.02 o
  -4   2   7      154.10      168.00     12.15 o
  -3   2   7      252.74      222.11     13.90 o
  -2   2   7       19.81       33.60      9.09 o
  -1   2   7        5.84        0.37      7.45 o
   0   2   7      110.33      124.24     13.59 o
   1   2   7      273.22      311.51     17.81 o
   2   2   7      193.02      235.10     13.06 o
   3   2   7       17.53       13.53      7.95 o
   4   2   7       24.28       21.94      8.93 o
   5   2   7      133.46      123.53     15.90 o
   6   2   7      508.05      519.76     44.11 o
   7   2   7       32.71       32.72     12.79 o
   8   2   7       11.32        0.62     11.31 o
   9   2   7        5.10        2.15     11.54 o
  10   2   7       18.13       42.69     28.16 o
  11   2   7       11.32        6.11     16.20 o
 -15   3   7       20.85        6.27     18.38 o
 -14   3   7        2.98       -7.15     16.25 o
 -13   3   7        5.63        4.32     14.71 o
 -12   3   7       56.06       72.03     14.15 o
 -11   3   7       45.89       31.90     12.08 o
 -10   3   7       35.29       36.19      9.21 o
  -9   3   7      314.54      324.39     16.91 o
  -8   3   7       12.22        2.62      7.06 o
  -7   3   7       23.44       22.90      6.26 o
  -6   3   7        0.00        4.79      5.76 o
  -5   3   7      166.80      176.06     19.35 o
  -4   3   7       10.94        4.59      7.37 o
  -3   3   7       41.31       35.17      8.97 o
  -2   3   7      544.80      553.51     24.80 o
  -1   3   7       43.26       67.94     14.39 o
   0   3   7      150.82      159.00      8.97 o
   1   3   7      211.43      214.39     12.26 o
   2   3   7        8.29        0.37      6.05 o
   3   3   7       95.11       96.32     18.75 o
   4   3   7       28.14       18.99      9.93 o
   5   3   7        0.01       -4.81      9.21 o
   6   3   7       32.06       34.06     12.18 o
   7   3   7        9.08      -14.77      9.85 o
   8   3   7       22.55       13.45     12.50 o
   9   3   7       24.37       18.44     17.36 o
  10   3   7       16.25        3.66     16.80 o
  11   3   7        0.01        8.06     17.98 o
 -14   4   7        7.67       32.11     19.96 o
 -13   4   7      154.43      176.01     30.15 o
 -12   4   7       33.85        8.46     12.13 o
 -11   4   7      552.50      578.18     33.18 o
 -10   4   7       50.07       34.00     11.54 o
  -9   4   7      297.49      298.41     21.48 o
  -8   4   7      274.28      301.94     12.67 o
  -7   4   7      339.44      329.98     13.26 o
  -6   4   7        1.56       -0.54      6.12 o
  -5   4   7        2.22        4.51      6.77 o
  -4   4   7      280.58      277.20     29.42 o
  -3   4   7       41.90       49.09      8.79 o
  -2   4   7        2.44        8.13      5.30 o
  -1   4   7      121.45      123.27      9.88 o
   0   4   7      131.00      138.94      9.95 o
   1   4   7       38.00       34.29      7.19 o
   2   4   7        1.02       11.09      8.32 o
   3   4   7        0.11       13.54     10.47 o
   4   4   7      324.33      313.35     23.84 o
   5   4   7      201.91      193.42     20.55 o
   6   4   7      301.91      307.60     26.18 o
   7   4   7       86.74       91.26     17.46 o
   8   4   7      119.15       93.87     19.04 o
   9   4   7        7.57        7.05     16.51 o
  10   4   7       11.89        3.03     16.62 o
 -14   5   7        5.79        9.81     25.33 o
 -13   5   7        7.73       28.58     43.46 o
 -12   5   7        0.13        8.00     16.23 o
 -11   5   7        8.24       11.82     11.76 o
 -10   5   7        0.64       15.17     12.92 o
  -9   5   7       56.17       56.07     13.22 o
  -8   5   7       19.36       17.51      9.95 o
  -7   5   7      202.97      205.52     19.69 o
  -6   5   7      122.44      120.52     10.99 o
  -5   5   7      335.62      344.41     17.15 o
  -4   5   7       38.44       34.32      9.34 o
  -3   5   7        3.17        1.93      5.53 o
  -2   5   7      192.77      183.63     11.67 o
  -1   5   7        0.38        4.72      6.49 o
   0   5   7        5.61        7.89      7.01 o
   1   5   7       70.74      102.59     12.62 o
   2   5   7       22.73       11.23     10.05 o
   3   5   7      170.51      148.74     17.63 o
   4   5   7      263.94      249.73     22.81 o
   5   5   7       84.12       66.82     15.61 o
   6   5   7        4.50        4.82     11.79 o
   7   5   7       48.30       36.47     15.30 o
   8   5   7      109.50       66.48     38.24 o
   9   5   7        9.87       22.68     18.25 o
  10   5   7        0.10        6.92     18.04 o
 -13   6   7        1.16       -6.94     18.74 o
 -12   6   7        1.39       -4.27     18.83 o
 -11   6   7        0.02        5.83     12.65 o
 -10   6   7        0.46       -2.15     16.13 o
  -9   6   7        0.10        0.35     10.31 o
  -8   6   7        6.84      -14.27      9.51 o
  -7   6   7       78.16       70.00     11.23 o
  -6   6   7        1.28        1.07      8.70 o
  -5   6   7      450.67      506.94     21.51 o
  -4   6   7        0.13       -0.98      6.78 o
  -3   6   7      172.53      171.35     14.83 o
  -2   6   7        9.66        3.75      7.85 o
  -1   6   7      117.31      131.38     15.98 o
   0   6   7      198.15      198.64     16.75 o
   1   6   7      142.29      138.20     16.27 o
   2   6   7       56.11       53.46     12.07 o
   3   6   7      327.36      368.25     29.40 o
   4   6   7       34.60       37.22     15.85 o
   5   6   7       12.08        5.66     12.70 o
   6   6   7       12.51       -8.49     12.98 o
   7   6   7        0.68       -1.37     16.01 o
   8   6   7        8.26       -4.90     17.45 o
   9   6   7       14.51       -3.19     18.79 o
 -12   7   7       18.20       22.41     21.45 o
 -11   7   7        1.11       -9.66     40.03 o
 -10   7   7        5.72        8.74     11.92 o
  -9   7   7       13.72       13.75     11.75 o
  -8   7   7       13.75       13.95     12.44 o
  -7   7   7       14.01       27.85     12.00 o
  -6   7   7       31.56       40.66     12.59 o
  -5   7   7       73.10       72.21     13.42 o
  -4   7   7       13.99       -0.73     14.43 o
  -3   7   7      123.93      166.62     15.68 o
  -2   7   7        5.75        7.26     13.88 o
  -1   7   7        2.19        5.52      9.60 o
   0   7   7       25.43       20.71     10.84 o
   1   7   7       11.72       14.27     10.97 o
   2   7   7      234.95      224.66     20.29 o
   3   7   7       28.29       53.52     15.39 o
   4   7   7       48.52       70.92     23.26 o
   5   7   7       29.78       12.93     28.99 o
   6   7   7       10.52       16.41     17.31 o
   7   7   7       30.08       24.10     18.57 o
   8   7   7        4.21       -0.08     18.23 o
 -11   8   7       10.86       19.62     22.70 o
 -10   8   7        2.52       20.38     17.84 o
  -9   8   7       10.82       -6.44     14.07 o
  -8   8   7       13.11       14.61     19.70 o
  -7   8   7        9.08        7.12     10.47 o
  -6   8   7       14.87       15.25     10.73 o
  -5   8   7        1.70       12.68     12.72 o
  -4   8   7       13.00        8.06     13.30 o
  -3   8   7       28.67       25.09     15.59 o
  -2   8   7        8.70        8.41     11.09 o
  -1   8   7        8.39       13.35     16.08 o
   0   8   7        0.22       -1.07     11.82 o
   1   8   7       81.42       76.07     16.69 o
   2   8   7      131.20      113.07     21.46 o
   3   8   7        0.03      -20.94     13.96 o
   4   8   7       17.05       -2.32     15.67 o
   5   8   7       18.28        7.21     18.02 o
   6   8   7        1.46      -21.89     15.65 o
   7   8   7       43.53       38.72     20.86 o
  -9   9   7       25.31       16.97     14.73 o
  -8   9   7       47.18       44.58     14.13 o
  -7   9   7        0.21       -1.90     11.45 o
  -6   9   7        0.17       -2.81     11.14 o
  -5   9   7       34.00       32.46     13.86 o
  -4   9   7        0.27       -5.17     12.33 o
  -3   9   7        0.89       -9.91     11.70 o
  -2   9   7        9.77       33.81     13.77 o
  -1   9   7        1.45       -8.95     11.80 o
   0   9   7       15.44       -5.13     12.48 o
   1   9   7        8.05       10.99     16.79 o
   2   9   7       18.11       30.14     15.08 o
   3   9   7        6.59      -15.88     13.46 o
   4   9   7       17.57       24.51     19.19 o
   5   9   7       10.84       -9.68     17.99 o
  -6  10   7        0.01      -17.13     11.42 o
  -5  10   7        3.36       -1.44     15.74 o
  -4  10   7        0.69       -2.91     13.79 o
  -3  10   7        1.88        0.63     13.84 o
  -2  10   7        0.35       19.30     14.86 o
  -1  10   7       10.31       36.40     16.27 o
   0  10   7       10.68       38.51     16.88 o
   1  10   7       16.45       14.26     15.21 o
   2  10   7       28.71       39.46     17.29 o
 -15   0   8       52.67       38.01     18.33 o
 -14   0   8        1.07      -16.41     17.32 o
 -13   0   8       48.08       19.59     22.39 o
 -12   0   8        5.72       12.96     15.36 o
 -11   0   8       14.68       -1.78     14.82 o
 -10   0   8       29.36       75.81     39.54 o
  -9   0   8      107.43      163.47     40.53 o
  -8   0   8      116.75      147.73     22.88 o
  -7   0   8        4.92        9.48     10.78 o
  -6   0   8      261.96      259.91     21.25 o
  -4   0   8      125.76      113.42     34.65 o
  -3   0   8        4.72      -13.07     16.99 o
  -2   0   8        5.03        0.33     20.26 o
  -1   0   8      107.04      135.97     36.28 o
   0   0   8        2.76       22.87     22.87 o
   1   0   8        4.62       30.06     23.20 o
   2   0   8      181.87      170.15     13.93 o
   3   0   8        7.63       10.01      7.56 o
   4   0   8        2.65        1.27     13.35 o
   5   0   8      265.51      254.19     45.60 o
   6   0   8      498.82      549.23     87.32 o
   7   0   8       17.89      -11.64     14.43 o
   8   0   8       70.50      113.67     24.82 o
   9   0   8       27.69       62.25     40.03 o
  10   0   8       23.84       43.24     21.73 o
 -15   1   8        1.28        3.58     11.41 o
 -14   1   8        0.31       -0.99     14.34 o
 -13   1   8        2.59        2.53      8.96 o
 -12   1   8       25.82       20.52      9.51 o
 -11   1   8       78.78       84.30      9.33 o
 -10   1   8       51.95       25.16     33.33 o
  -9   1   8       54.20       80.81     14.14 o
  -8   1   8        0.12       -4.88     20.80 o
  -7   1   8       32.07       34.52     11.81 o
  -6   1   8      189.29      181.06     12.87 o
  -5   1   8      518.30      476.91     24.17 o
  -4   1   8      680.93      663.84     48.68 o
  -3   1   8      366.50      326.83     13.68 o
  -2   1   8        4.93        3.75      6.85 o
  -1   1   8      207.33      186.34     22.66 o
   0   1   8      117.55       89.66     16.89 o
   1   1   8        0.04        2.04      9.85 o
   2   1   8        2.20        4.91      5.44 o
   3   1   8       66.26       74.82      8.52 o
   4   1   8      472.45      499.28     38.71 o
   5   1   8        5.26        2.60     10.06 o
   6   1   8      151.16      143.77     18.07 o
   7   1   8       70.99       80.50     15.73 o
   8   1   8       17.04       37.83     14.14 o
   9   1   8        3.51       13.12     13.23 o
  10   1   8       39.97       44.05     20.32 o
 -15   2   8        0.51       21.54     15.74 o
 -14   2   8        0.12       14.27     15.97 o
 -13   2   8        8.29        7.46     13.87 o
 -12   2   8        0.34        9.77     13.37 o
 -11   2   8       18.31       16.60     13.05 o
 -10   2   8       45.73       53.06     20.61 o
  -9   2   8        1.26        2.03     10.50 o
  -8   2   8        1.17       12.11      8.85 o
  -7   2   8      287.93      251.56     17.64 o
  -6   2   8      771.60      711.46     41.09 o
  -5   2   8       13.37       14.25      9.22 o
  -4   2   8      293.31      302.73     17.45 o
  -3   2   8      211.34      234.76     16.24 o
  -2   2   8        3.46        7.84      6.84 o
  -1   2   8      280.49      304.81     23.77 o
   0   2   8        5.79        1.46      7.84 o
   1   2   8      309.84      341.89     10.53 o
   2   2   8      120.97      146.77     12.12 o
   3   2   8       42.36       49.62     11.10 o
   4   2   8      193.65      226.73     27.88 o
   5   2   8      252.23      260.53     21.88 o
   6   2   8      326.54      319.05     25.45 o
   7   2   8        4.11        0.20     11.50 o
   8   2   8        4.93       15.02     13.10 o
   9   2   8        3.92       -2.90     23.02 o
  10   2   8        0.63        9.24     16.28 o
 -14   3   8       15.40       15.38     24.67 o
 -13   3   8        0.66        7.55     15.02 o
 -12   3   8       40.40       55.34     17.89 o
 -11   3   8       17.51       -1.89     12.92 o
 -10   3   8      139.03      118.93     22.95 o
  -9   3   8        4.54       10.00      9.89 o
  -8   3   8      405.56      424.86     28.77 o
  -7   3   8       68.34       53.18     11.17 o
  -6   3   8      161.72      162.23     20.74 o
  -5   3   8        0.02       10.07     10.44 o
  -4   3   8       46.23       51.05     10.26 o
  -3   3   8       33.98       34.79      9.21 o
  -2   3   8      163.37      116.76     22.71 o
  -1   3   8       95.66      107.71     13.03 o
   0   3   8      120.07      106.32     16.05 o
   1   3   8        7.16       20.34      6.20 o
   2   3   8       17.14       14.72      7.13 o
   3   3   8       30.91       28.41      9.84 o
   4   3   8       72.20       88.70     12.57 o
   5   3   8        1.54       -1.09     11.08 o
   6   3   8       19.22       27.75     12.38 o
   7   3   8        2.38      -10.74     14.00 o
   8   3   8        2.20       10.01     15.36 o
   9   3   8        5.68        1.21     15.59 o
  10   3   8        9.04        9.81     17.85 o
 -14   4   8        0.07        5.34     17.27 o
 -13   4   8        5.26        4.71     16.34 o
 -12   4   8       25.43       13.87     38.23 o
 -11   4   8        3.05        8.90     30.06 o
 -10   4   8       14.26       24.71     15.44 o
  -9   4   8       81.52       49.56     15.95 o
  -8   4   8       57.80       64.09      8.75 o
  -7   4   8        5.22        2.97      6.97 o
  -6   4   8        2.70       -1.33     12.10 o
  -5   4   8       36.91       32.63     11.06 o
  -4   4   8        7.63        0.72      8.86 o
  -3   4   8       33.25       36.18     10.59 o
  -2   4   8       66.21       65.69     12.10 o
  -1   4   8        0.79        7.12      5.35 o
   0   4   8        4.28       18.47      6.01 o
   1   4   8        0.00       -4.19      8.26 o
   2   4   8        3.23       -5.28      8.19 o
   3   4   8       55.37       41.99     11.88 o
   4   4   8       35.43       46.13     13.00 o
   5   4   8        0.29       -0.75     24.05 o
   6   4   8       22.43       27.43     16.33 o
   7   4   8       38.94       51.48     18.53 o
   8   4   8       36.25       52.42     29.85 o
   9   4   8        8.12       39.45     18.74 o
 -13   5   8        1.14       28.70     18.43 o
 -12   5   8       13.26       26.10     21.57 o
 -11   5   8      106.25       53.93     48.04 o
 -10   5   8      143.44      142.31     15.92 o
  -9   5   8        8.68       17.38     20.94 o
  -8   5   8       31.27       24.53     10.16 o
  -7   5   8      256.32      271.82     20.87 o
  -6   5   8      200.26      207.16     18.40 o
  -5   5   8        4.67      -12.84      8.56 o
  -4   5   8       47.97       23.51     11.41 o
  -3   5   8       64.78       67.77      7.81 o
  -2   5   8      224.84      219.49     18.03 o
  -1   5   8        2.56       -0.93      6.98 o
   0   5   8       48.02       48.68      9.32 o
   1   5   8        0.88        5.49      9.18 o
   2   5   8       28.30       39.25     11.83 o
   3   5   8        8.38        3.04     12.72 o
   4   5   8        6.36       -3.30     13.35 o
   5   5   8       33.58       26.69     15.92 o
   6   5   8       33.40       38.00     16.98 o
   7   5   8       49.73       47.29     18.27 o
   8   5   8        0.55      -18.02     14.80 o
   9   5   8        2.06       20.18     18.62 o
 -12   6   8        0.08       36.22     21.83 o
 -11   6   8        2.39        4.26     17.51 o
 -10   6   8        0.70       19.80     12.63 o
  -9   6   8        0.23        0.04     14.76 o
  -8   6   8        0.51        2.19      9.01 o
  -7   6   8        6.83       -4.94      7.45 o
  -6   6   8       80.49       70.12     13.11 o
  -5   6   8        0.10        5.79     12.39 o
  -4   6   8       25.35       33.40     13.73 o
  -3   6   8        1.93       -8.27      9.45 o
  -2   6   8      275.43      261.63     22.17 o
  -1   6   8       54.31       35.67     13.18 o
   0   6   8      193.44      166.78     30.15 o
   1   6   8        4.67        2.76     10.34 o
   2   6   8        8.04       21.26     13.73 o
   3   6   8      182.14      185.19     35.48 o
   4   6   8       40.24       42.63     17.03 o
   5   6   8       32.88       32.04     16.85 o
   6   6   8       14.43       28.10     17.76 o
   7   6   8       11.97        8.98     19.06 o
   8   6   8        0.63       12.99     18.22 o
 -11   7   8        0.60       -7.23     18.63 o
 -10   7   8        0.00       12.86     24.38 o
  -9   7   8        0.29       -8.37     10.86 o
  -8   7   8       30.67       32.97     17.72 o
  -7   7   8       77.96       81.48     14.94 o
  -6   7   8       50.09       40.12     14.01 o
  -5   7   8       59.95       90.97     16.08 o
  -4   7   8      176.48      174.83     20.03 o
  -3   7   8       40.55       35.96     11.47 o
  -2   7   8       44.80       26.19     11.59 o
  -1   7   8       22.53       17.20     11.57 o
   0   7   8      254.64      245.69     22.10 o
   1   7   8       29.55       22.34     13.52 o
   2   7   8       37.30       27.17     15.17 o
   3   7   8        8.01       13.70     15.66 o
   4   7   8      112.59      139.71     28.85 o
   5   7   8        8.17       19.32     16.92 o
   6   7   8       68.39       82.77     35.91 o
   7   7   8        3.01       24.33     19.69 o
 -10   8   8        0.49       12.62     16.78 o
  -9   8   8       19.22       21.62     13.39 o
  -8   8   8       12.75       32.60     14.59 o
  -7   8   8        5.76        6.32     20.63 o
  -6   8   8       23.42       24.50     17.61 o
  -5   8   8        7.80      -17.40     15.35 o
  -4   8   8       31.30       18.11     15.29 o
  -3   8   8       82.25       88.27     15.58 o
  -2   8   8        0.08        5.65     11.48 o
  -1   8   8        1.68       -5.01     10.87 o
   0   8   8        0.79      -16.97     11.31 o
   1   8   8        3.02        5.17     13.25 o
   2   8   8        2.43       -6.38     17.40 o
   3   8   8        7.42        9.59     16.37 o
   4   8   8        1.20       36.47     18.84 o
   5   8   8       36.72       16.35     18.74 o
  -7   9   8       17.10       10.56     14.58 o
  -6   9   8        0.91       21.41     19.16 o
  -5   9   8        8.56       -2.93     17.56 o
  -4   9   8        0.93        7.95     15.00 o
  -3   9   8        6.72       18.45     14.24 o
  -2   9   8        2.48       -0.57     12.47 o
  -1   9   8        0.17       13.45     24.90 o
   0   9   8        4.85       -0.64     14.76 o
   1   9   8        2.02       18.31     23.06 o
   2   9   8       11.68       23.20     15.62 o
   3   9   8        2.86      -18.14     16.45 o
 -14   1   9        8.29        8.61      9.06 o
 -13   1   9        2.65        9.69      7.67 o
 -12   1   9       17.09       -0.06     24.84 o
 -11   1   9        0.12       -6.21     30.06 o
 -10   1   9       28.45        7.84     30.06 o
  -9   1   9        5.37        3.59     30.72 o
  -8   1   9      130.37       93.15     41.51 o
  -7   1   9      383.03      442.08     74.22 o
  -6   1   9      379.44      275.09     38.15 o
  -5   1   9      319.50      323.15     91.38 o
  -4   1   9      137.07      132.23     13.02 o
  -3   1   9      160.97      171.80     13.17 o
  -2   1   9        0.24       -5.91      7.26 o
  -1   1   9      177.36      165.54     26.42 o
   0   1   9        0.08        1.41     11.38 o
   1   1   9      229.04      312.60     44.90 o
   2   1   9        9.48        2.34      5.30 o
   3   1   9       56.00       57.32     16.92 o
   4   1   9        5.65       -0.08      9.98 o
   5   1   9       40.40       65.11     14.17 o
   6   1   9       35.04       19.93     12.67 o
   7   1   9      110.19      122.47     18.91 o
   8   1   9        0.12        1.55     12.77 o
   9   1   9       22.91       22.62     16.37 o
 -14   2   9        0.01        6.01      8.98 o
 -13   2   9        0.85      -10.78      8.12 o
 -12   2   9        0.27      -12.74     30.06 o
 -11   2   9        0.91      -35.62     24.18 o
 -10   2   9       58.63       64.71     39.54 o
  -9   2   9        5.85       10.13     30.72 o
  -8   2   9       70.43       94.12     44.77 o
  -7   2   9       10.02       26.68     25.16 o
  -6   2   9        0.67       -6.25     16.00 o
  -5   2   9       84.61       84.98     24.66 o
  -4   2   9        9.43       -2.38      6.72 o
  -3   2   9      362.85      366.30     21.92 o
  -2   2   9       71.49       64.78     12.65 o
  -1   2   9      293.77      314.53     24.67 o
   0   2   9        4.66        3.37      9.16 o
   1   2   9       85.19       97.54     16.18 o
   2   2   9        4.67        5.20      7.78 o
   3   2   9        0.86       10.78      9.43 o
   4   2   9       47.53       43.40     13.35 o
   5   2   9       53.21       35.46     13.15 o
   6   2   9        4.70       -8.77     10.72 o
   7   2   9        1.34        7.36     12.60 o
   8   2   9        3.62        6.94     15.50 o
   9   2   9        6.81        1.47     16.29 o
 -14   3   9        4.40       12.27     38.72 o
 -13   3   9       10.18      -13.36     12.55 o
 -12   3   9       30.89       52.49     30.23 o
 -11   3   9       34.47       16.34     35.62 o
 -10   3   9       10.08       -4.25     31.04 o
  -9   3   9      211.73      219.66     61.45 o
  -8   3   9        0.00        1.46     17.72 o
  -7   3   9       20.42      -14.01     23.69 o
  -6   3   9      145.43      162.66     32.90 o
  -5   3   9      743.62      633.68    106.66 o
  -4   3   9        0.01       21.65     14.15 o
  -3   3   9       93.50      116.20     13.26 o
  -2   3   9      281.06      278.44     19.60 o
  -1   3   9      186.90      142.23     18.90 o
   0   3   9       50.25       51.62     31.37 o
   1   3   9        0.40        0.74     22.87 o
   2   3   9      136.24      153.18     24.20 o
   3   3   9        7.82        2.29      9.79 o
   4   3   9        7.18       23.61     11.85 o
   5   3   9       57.40       64.81     14.66 o
   6   3   9        3.55       -0.34     11.60 o
   7   3   9        0.00        1.88     16.39 o
   8   3   9        0.18       12.86     20.21 o
 -13   4   9       24.25       36.06     18.36 o
 -12   4   9        1.27       16.85     15.39 o
 -11   4   9      104.46      139.44     20.29 o
 -10   4   9        6.94      -20.59     27.45 o
  -9   4   9       76.15       65.04     43.14 o
  -8   4   9      299.35      251.54     42.54 o
  -7   4   9      354.30      388.65     66.37 o
  -6   4   9        0.01       -2.27     17.90 o
  -5   4   9      259.19      224.24     47.24 o
  -4   4   9        7.20       -8.22     17.81 o
  -3   4   9       81.20      141.24     37.37 o
  -2   4   9        0.77       16.53     12.59 o
  -1   4   9        0.01       23.46     13.08 o
   0   4   9        5.60        4.56     25.16 o
   1   4   9        6.77        3.65     12.36 o
   2   4   9        1.65       10.62     11.02 o
   3   4   9       86.90       98.80     17.32 o
   4   4   9      132.51      107.10     19.32 o
   5   4   9       11.40       30.39     15.86 o
   6   4   9        0.12        7.85     14.91 o
   7   4   9        6.23       10.24     15.56 o
   8   4   9        1.53      -10.34     15.70 o
 -12   5   9        5.75       16.72     18.35 o
 -11   5   9       27.26       32.21     31.21 o
 -10   5   9       35.73       30.36     16.13 o
  -9   5   9       22.21       44.40     24.42 o
  -8   5   9       32.32       24.91     23.25 o
  -7   5   9       66.02      102.41     29.75 o
  -6   5   9      261.17      218.29     39.28 o
  -5   5   9      474.85      441.64     54.08 o
  -4   5   9       68.25       70.44     57.03 o
  -3   5   9       73.91       30.75     34.32 o
  -2   5   9       10.79       -8.33     12.76 o
  -1   5   9        1.73       23.99     15.28 o
   0   5   9        0.18       -6.91     13.30 o
   1   5   9        7.86        8.14     10.16 o
   2   5   9       82.33       59.71     14.79 o
   3   5   9       37.02       37.43     14.96 o
   4   5   9        0.23       -9.92     12.19 o
   5   5   9       27.86       65.83     18.51 o
   6   5   9       25.03       10.74     21.50 o
   7   5   9       28.53       33.76     19.24 o
 -11   6   9        3.17       16.17     18.61 o
 -10   6   9        9.08      239.53     78.75 o
  -9   6   9        2.81       -9.10     12.39 o
  -8   6   9        6.91       -8.52     36.60 o
  -7   6   9        9.89        1.90     21.66 o
  -6   6   9        2.95       24.93     23.95 o
  -5   6   9       15.50       46.75     37.74 o
  -4   6   9       34.23       35.56     25.34 o
  -3   6   9       97.18       88.02     35.30 o
  -2   6   9        5.81        6.67     11.54 o
  -1   6   9      158.10      164.60     15.02 o
   0   6   9        3.02       11.47     10.13 o
   1   6   9       30.71       18.10     12.77 o
   2   6   9        0.68       -1.30     12.66 o
   3   6   9        0.30        7.13     13.68 o
   4   6   9       13.67       11.13     15.45 o
   5   6   9       54.89       71.08     20.40 o
   6   6   9        6.23       24.51     16.97 o
 -10   7   9       15.73       19.52     16.63 o
  -9   7   9       38.08       60.15     19.44 o
  -8   7   9       20.70      -10.73     22.75 o
  -7   7   9       34.73       70.97     45.91 o
  -6   7   9       10.94       60.42     28.71 o
  -5   7   9        0.11      -11.97     15.51 o
  -4   7   9        0.58       -3.45     12.26 o
  -3   7   9       43.49       49.64     16.21 o
  -2   7   9       96.27      124.25     20.78 o
  -1   7   9       14.51       18.57     11.87 o
   0   7   9        4.34       -1.80     14.76 o
   1   7   9       15.51       10.06     12.24 o
   2   7   9        4.32        9.65     14.71 o
   3   7   9        4.72       10.10     15.59 o
   4   7   9        1.83        6.46     15.88 o
   5   7   9        0.54       -5.73     16.55 o
  -8   8   9       17.95      -24.75     42.15 o
  -7   8   9       19.57        2.24     27.16 o
  -6   8   9       15.91      -39.59     26.42 o
  -5   8   9       13.97       18.92     44.14 o
  -4   8   9      131.23      149.73     25.49 o
  -3   8   9       14.32       23.54     17.65 o
  -2   8   9        0.28      -17.52     11.68 o
  -1   8   9        1.01      -12.31     15.81 o
   0   8   9        2.23        1.43     14.20 o
   1   8   9       27.21       28.85     20.47 o
   2   8   9        5.84        2.03     15.18 o
   3   8   9       46.25       38.55     20.33 o
  -4   9   9        5.70      -12.41     16.37 o
  -3   9   9       29.24       51.70     30.39 o
  -2   9   9       43.54       48.28     17.29 o
  -1   9   9        8.11       11.74     15.84 o
 -13   0  10       64.39       -3.27     34.31 o
 -12   0  10       10.34       29.74     37.58 o
 -11   0  10       10.24       -0.98     30.72 o
 -10   0  10        0.10       -8.82     28.43 o
  -9   0  10        4.43      -24.83     21.57 o
  -8   0  10        1.41       -3.59     25.82 o
  -7   0  10        0.09       -7.19     24.51 o
  -6   0  10       36.77       91.18     35.62 o
  -4   0  10       56.14       11.44     25.49 o
  -3   0  10       67.52       35.62     28.43 o
  -2   0  10      152.11      139.78     33.18 o
  -1   0  10       96.06       84.23     24.68 o
   0   0  10      128.72      111.63     24.89 o
   1   0  10       14.34       -1.19     14.02 o
   2   0  10      232.11      208.14     46.74 o
   3   0  10       45.36       20.91     29.08 o
   4   0  10      149.74      185.81     29.74 o
   5   0  10        5.58       13.55     27.12 o
   6   0  10       49.92       81.03     23.35 o
   7   0  10        6.67       42.07     20.63 o
   8   0  10      133.88      129.04     44.61 o
 -13   1  10        0.34      -13.26     22.87 o
 -12   1  10        9.60        7.28     24.28 o
 -11   1  10        9.79      -22.36     20.59 o
 -10   1  10        0.02      -10.13     27.12 o
  -9   1  10        0.02       29.08     31.70 o
  -8   1  10       58.90      151.64     50.33 o
  -7   1  10      551.48      564.16     87.32 o
  -6   1  10      254.20      227.01     37.04 o
  -5   1  10       89.43       69.85     24.38 o
  -4   1  10       26.41        3.69     22.71 o
  -3   1  10        5.82        0.54     16.28 o
  -2   1  10       12.88        7.30     14.07 o
  -1   1  10       28.39       15.27     13.35 o
   0   1  10      518.51      409.95     36.32 o
   1   1  10       82.82       90.91     18.69 o
   2   1  10       81.45       90.37     26.96 o
   3   1  10        1.89       20.60     20.37 o
   4   1  10       12.30       -2.49     10.80 o
   5   1  10       83.15       74.75     14.89 o
   6   1  10       63.20       86.81     16.65 o
   7   1  10       23.26       30.34     20.33 o
   8   1  10        5.63        0.66     14.21 o
 -13   2  10       15.36        6.86     35.95 o
 -12   2  10       18.71       18.63     40.19 o
 -11   2  10       25.28       21.89     35.62 o
 -10   2  10       84.78       75.49     45.43 o
  -9   2  10       14.99       -9.15     27.45 o
  -8   2  10       72.01       74.19     41.18 o
  -7   2  10      125.05       48.51     50.17 o
  -6   2  10        5.84       10.98     27.29 o
  -5   2  10      439.48      437.80     50.74 o
  -4   2  10      454.59      409.40     48.22 o
  -3   2  10       33.78       52.89     22.33 o
  -2   2  10      192.79      152.62     37.59 o
  -1   2  10        3.71        9.82     17.19 o
   0   2  10      106.94       97.97     19.76 o
   1   2  10        2.46       18.28     13.46 o
   2   2  10       20.01       13.98     19.04 o
   3   2  10       44.15       39.87     21.08 o
   4   2  10      100.08       95.05     15.19 o
   5   2  10        8.01       14.36     12.92 o
   6   2  10       65.46       74.08     16.45 o
   7   2  10        6.71       13.63     13.91 o
 -13   3  10        6.16       27.12     44.11 o
 -12   3  10        8.36       47.06     42.48 o
 -11   3  10        4.90      -25.82     26.14 o
 -10   3  10        8.78       47.06     39.87 o
  -9   3  10        0.75       -7.19     27.12 o
  -8   3  10       44.45       67.28     26.47 o
  -7   3  10        1.76       -3.19     19.06 o
  -6   3  10      176.75      136.57     32.58 o
  -5   3  10        0.36      -11.83     18.14 o
  -4   3  10      199.26      159.72     91.36 o
  -3   3  10       57.42      106.72     28.19 o
  -2   3  10       33.75       55.70     22.36 o
  -1   3  10        2.57        5.24     28.92 o
   0   3  10        1.90       29.10     19.00 o
   1   3  10       27.76       35.35     18.85 o
   2   3  10       14.49       -0.65     27.78 o
   3   3  10        1.33       -9.39      9.06 o
   4   3  10        8.04        1.17     10.90 o
   5   3  10       14.03        8.58     13.03 o
   6   3  10        1.13       19.87     16.50 o
   7   3  10        6.27        9.83     16.51 o
 -12   4  10       15.17       26.47     45.10 o
 -11   4  10        8.87       96.40     49.67 o
 -10   4  10       56.90       90.85     51.96 o
  -9   4  10        1.25       56.86     39.87 o
  -8   4  10       30.89       47.83     24.98 o
  -7   4  10        2.17      -22.89     15.26 o
  -6   4  10       72.93      112.42     31.89 o
  -5   4  10       17.69       26.71     21.72 o
  -4   4  10       44.52       21.08     21.24 o
  -3   4  10        4.86       34.97     20.96 o
  -2   4  10        0.10       16.85     25.98 o
  -1   4  10      102.42       96.77     28.92 o
   0   4  10        5.92        8.60     20.29 o
   1   4  10       82.26        9.15     31.70 o
   2   4  10       29.98       34.66     11.03 o
   3   4  10        0.09        2.60     11.58 o
   4   4  10        2.34       10.28     13.52 o
   5   4  10        4.94       23.31     16.20 o
   6   4  10        2.54      -12.94     14.54 o
 -11   5  10       29.90       49.34     49.67 o
 -10   5  10       10.81       -0.65     37.25 o
  -9   5  10       21.76        2.52     22.54 o
  -8   5  10        2.71        5.18     22.91 o
  -7   5  10        9.05       -9.54     21.40 o
  -6   5  10        4.35        0.27     27.29 o
  -5   5  10       14.91       55.17     27.61 o
  -4   5  10       14.30        8.41     22.42 o
  -3   5  10       60.90       46.22     25.68 o
  -2   5  10      165.46      156.96     68.15 o
  -1   5  10       23.35        2.89     21.91 o
   0   5  10        9.13       -0.52     24.28 o
   1   5  10        1.47      -23.85     29.08 o
   2   5  10       17.19       40.80     13.62 o
   3   5  10       17.21       14.75     13.78 o
   4   5  10        3.87      -10.07     13.05 o
   5   5  10        0.43       -8.80     15.05 o
 -10   6  10       10.87        1.07     24.10 o
  -9   6  10        6.82       -4.86     24.30 o
  -8   6  10        0.16       -8.63     22.71 o
  -7   6  10        4.72      -21.71     20.97 o
  -6   6  10        0.47       25.76     26.10 o
  -5   6  10        0.15       -7.02     45.58 o
  -4   6  10       15.42        0.23     27.78 o
  -3   6  10       10.31        1.92     22.52 o
  -2   6  10       38.83       -2.80     24.42 o
  -1   6  10        6.56      -59.10     56.21 o
   0   6  10       19.41       14.38     32.68 o
   1   6  10        9.84        2.90     11.70 o
   2   6  10        6.37        4.36     13.14 o
   3   6  10        8.21       13.03     14.95 o
   4   6  10        0.95        9.48     15.83 o
  -8   7  10       13.63        1.89     23.63 o
  -7   7  10       70.88      112.87     37.59 o
  -6   7  10       81.52       73.16     34.53 o
  -5   7  10       52.84       74.02     40.36 o
  -4   7  10        1.93      -17.72     24.52 o
  -3   7  10       18.66      -16.11     37.09 o
  -2   7  10       10.63      -16.99     29.08 o
  -1   7  10        0.81      -13.07     30.06 o
   0   7  10       12.50       11.44     34.97 o
   1   7  10       12.51        6.65     14.24 o
   2   7  10       22.47       44.51     18.93 o
  -5   8  10        4.75      -41.08     41.17 o
  -4   8  10       23.37      138.56     55.23 o
  -3   8  10       22.34       28.10     40.85 o
  -2   8  10        9.59       63.07     40.52 o
  -1   8  10        0.22       -2.29     33.98 o
 -12   1  11        6.25        0.27     23.61 o
 -11   1  11        3.18       23.95     25.26 o
 -10   1  11       52.61       79.72     30.96 o
  -9   1  11        9.38      -32.35     23.85 o
  -8   1  11      102.64      128.77     49.35 o
  -7   1  11       71.70       39.87     31.37 o
  -6   1  11       10.09      -16.34     22.87 o
  -5   1  11       46.70       29.30     20.87 o
  -4   1  11        9.61        7.01     18.71 o
  -3   1  11       10.89       -0.34     17.95 o
  -2   1  11        0.73       -8.24     13.18 o
  -1   1  11       16.66       18.90     26.66 o
   0   1  11        1.95       -2.89     13.42 o
   1   1  11       46.13       67.59     26.83 o
   2   1  11        1.25       18.39     21.72 o
   3   1  11       98.50      121.41     39.71 o
   4   1  11        4.82       -2.64     28.10 o
   5   1  11       47.39       43.53     39.22 o
   6   1  11        2.26       -7.28     12.61 o
 -12   2  11        9.25        0.33     36.27 o
 -11   2  11       47.58      102.61     51.96 o
 -10   2  11        0.66       63.07     42.15 o
  -9   2  11        0.22       27.45     37.25 o
  -8   2  11       16.43       55.88     38.89 o
  -7   2  11        6.93       -9.00     17.67 o
  -6   2  11       79.77       27.50     22.36 o
  -5   2  11        0.91       -4.24     16.98 o
  -4   2  11       50.02       41.70     22.98 o
  -3   2  11       21.66       24.22     21.36 o
  -2   2  11        0.63       18.98     22.38 o
  -1   2  11       59.85       62.13     23.39 o
   0   2  11        2.41       21.29     15.42 o
   1   2  11       76.96       79.90     26.86 o
   2   2  11        2.47       35.30     22.74 o
   3   2  11       48.06       70.39     27.40 o
   4   2  11        1.65       11.28     38.40 o
   5   2  11        0.93      -17.81     20.14 o
 -11   3  11        3.33       -1.63     35.95 o
 -10   3  11        6.64       48.36     40.52 o
  -9   3  11       85.48       46.73     38.56 o
  -8   3  11        5.19        7.57     22.55 o
  -7   3  11        7.16       34.46     23.05 o
  -6   3  11       12.89        1.16     19.55 o
  -5   3  11       80.50       89.33     28.98 o
  -4   3  11       42.81        8.30     20.33 o
  -3   3  11       21.81       13.40     39.21 o
  -2   3  11      373.27      278.79     41.90 o
  -1   3  11      299.78      327.77     91.04 o
   0   3  11        2.48       33.66     36.60 o
   1   3  11        0.43      -36.93     26.80 o
   2   3  11       11.49      -12.09     29.74 o
   3   3  11        1.60       42.15     38.23 o
   4   3  11        5.50       -8.21     20.78 o
   5   3  11        0.02      -21.86     18.75 o
 -11   4  11       21.14       11.44     40.19 o
 -10   4  11       24.29       51.31     42.16 o
  -9   4  11        0.74      -36.60     29.41 o
  -8   4  11        2.16       -7.58     27.12 o
  -7   4  11        0.11      -11.23     25.49 o
  -6   4  11       33.27       32.39     26.47 o
  -5   4  11       88.36       82.78     47.71 o
  -4   4  11        2.77       14.27     21.07 o
  -3   4  11        2.41       13.93     20.09 o
  -2   4  11       23.63       48.05     24.67 o
  -1   4  11        0.33       25.10     21.68 o
   0   4  11       80.27      159.81     56.21 o
   1   4  11       17.91        5.23     32.68 o
   2   4  11        8.62       21.89     34.31 o
   3   4  11        4.12       21.57     35.95 o
   4   4  11        0.00       -9.15     32.68 o
  -9   5  11        0.43        7.16     24.17 o
  -8   5  11       67.40      108.31     62.09 o
  -7   5  11      114.60      152.24     38.95 o
  -6   5  11       34.41       28.13     25.67 o
  -5   5  11        8.47       17.07     23.48 o
  -4   5  11       11.81       18.70     24.33 o
  -3   5  11        5.65        2.34     22.71 o
  -2   5  11       21.31       33.62     26.00 o
  -1   5  11       25.08        1.67     24.23 o
   0   5  11        0.00      -13.40     32.02 o
   1   5  11        0.59       44.77     41.83 o
   2   5  11       11.80      -16.34     30.72 o
   3   5  11       17.99       -5.23     38.23 o
  -8   6  11        0.11        0.33     30.72 o
  -7   6  11        5.28        4.82     24.28 o
  -6   6  11       19.93       57.07     29.92 o
  -5   6  11       36.65       33.60     34.48 o
  -4   6  11       12.02        2.82     26.24 o
  -3   6  11       48.52       43.79     34.97 o
  -2   6  11       11.40      -11.40     24.97 o
  -1   6  11        1.02       -5.88     34.31 o
   0   6  11        6.50      -17.32     33.98 o
   1   6  11       34.95       50.98     46.40 o
  -4   7  11       14.62        2.88     29.36 o
  -3   7  11       45.65       36.59     40.36 o
  -2   7  11        0.06      -16.99     30.06 o
 -10   0  12       18.02        1.63     31.04 o
  -9   0  12       13.99        0.65     28.76 o
  -8   0  12       19.98       -5.56     29.08 o
  -7   0  12       65.49      124.51     48.04 o
  -6   0  12        0.38        2.61     26.14 o
  -5   0  12       20.84       14.38     28.43 o
  -4   0  12       13.75       16.64     21.37 o
  -3   0  12        0.80       -4.33     18.63 o
  -2   0  12        1.00       -0.45     20.26 o
  -1   0  12       11.47      -12.55     27.29 o
   0   0  12       69.01      119.94     47.06 o
   1   0  12        3.44       -1.96     28.43 o
   2   0  12        5.23       16.01     32.02 o
   3   0  12        4.01       13.07     33.66 o
   4   0  12       20.13       42.81     38.23 o
 -10   1  12       23.01       42.23     28.41 o
  -9   1  12        1.53       -8.59     20.93 o
  -8   1  12        0.00       11.44     31.37 o
  -7   1  12       14.95       78.75     42.81 o
  -6   1  12        5.55       21.57     32.35 o
  -5   1  12       15.79       32.73     22.94 o
  -4   1  12        0.02       19.65     19.77 o
  -3   1  12       24.39       -8.08     18.13 o
  -2   1  12       25.27       31.05     18.19 o
  -1   1  12        8.11       -1.47     16.45 o
   0   1  12        2.21       -7.23     18.10 o
   1   1  12        8.33       10.81     31.37 o
   2   1  12       54.16       50.99     36.93 o
   3   1  12        0.02      -12.81     30.55 o
 -10   2  12        0.36       51.96     47.06 o
  -9   2  12       10.75       45.75     40.52 o
  -8   2  12        0.00       26.14     39.21 o
  -7   2  12        0.67      -33.98     22.87 o
  -6   2  12       16.60        3.78     21.07 o
  -5   2  12       47.47       30.61     23.08 o
  -4   2  12        2.16       20.78     23.85 o
  -3   2  12        7.93       -9.62     17.40 o
  -2   2  12        0.70       -4.15     19.54 o
  -1   2  12       36.25        2.29     33.66 o
   0   2  12       86.74       36.60     39.22 o
   1   2  12        1.27      -24.61     35.13 o
   2   2  12       43.19       77.26     28.75 o
   3   2  12        1.86       11.07     23.36 o
  -9   3  12        6.24       -5.23     31.37 o
  -8   3  12       11.87       42.81     36.60 o
  -7   3  12        0.00      -21.12     19.28 o
  -6   3  12        2.64       15.47     36.27 o
  -5   3  12        0.56       14.17     21.92 o
  -4   3  12        0.16      -23.74     15.83 o
  -3   3  12        1.16        6.91     20.91 o
  -2   3  12       17.65       52.11     25.40 o
  -1   3  12       48.55       24.18     38.23 o
   0   3  12        3.13       27.78     34.64 o
   1   3  12       41.13      120.91     55.23 o
   2   3  12        1.52        6.54     36.93 o
  -8   4  12        0.75        5.16     23.33 o
  -7   4  12        3.57       -0.08     22.07 o
  -6   4  12        2.01       -1.78     20.84 o
  -5   4  12       19.14       38.31     26.34 o
  -4   4  12       31.96       50.72     26.00 o
  -3   4  12        7.48       37.17     25.04 o
  -2   4  12        0.40       -2.61     31.37 o
  -1   4  12        0.44       19.28     35.95 o
   0   4  12        4.07       74.18     45.75 o
   1   4  12       14.95        4.25     36.60 o
  -6   5  12        1.54        9.35     24.18 o
  -5   5  12       17.23        5.02     22.29 o
  -4   5  12       12.18       48.66     28.49 o
  -3   5  12        4.30       -7.94     22.87 o
  -2   5  12        0.15      -34.64     31.04 o
  -1   5  12        4.51       20.59     38.89 o
  -7   1  13       14.11       29.72     23.29 o
  -6   1  13       42.82        6.86     19.34 o
  -5   1  13        0.52       -4.65     17.14 o
  -4   1  13        1.55       15.86     18.61 o
  -3   1  13       32.84       48.65     20.80 o
  -2   1  13       16.76       -6.74     19.04 o
  -1   1  13        0.89       37.62     25.26 o
   0   1  13        0.24        0.36     22.19 o
  -7   2  13       12.77        6.21     30.06 o
  -6   2  13        1.50        2.19     20.49 o
  -5   2  13       26.84       52.85     52.61 o
  -4   2  13        1.47       29.76     24.03 o
  -3   2  13        0.32       35.72     24.54 o
  -2   2  13       38.93       52.94     42.48 o
  -1   2  13        4.32       12.42     37.91 o
  -5   3  13        1.44       -9.70     35.95 o
  -4   3  13        1.48       -1.19     38.07 o
  -3   3  13        0.92       73.52     42.15 o
  -2   3  13       12.61       10.13     36.27 o
 
